# Supplementary material for: Characterization of the GATC regulatory network in E. coli
Source: BMC Genomics. 2004 Jul 20;5:48. doi: 10.1186/1471-2164-5-48 (PMC493266; doi:10.1186/1471-2164-5-48)
Supplement: Additional File 3 — The file contains the raw data used for this article and allows the reader to re-trace all the calculations made [file 1471-2164-5-48-S3.xls]

## Sheet: Additional file 1
! Additional file 1
! ORF(#ID): the ORF number and #ID of the genes according to Oshima et al. (2002). Empty cells indicate genes not analyzed in their work.
! Name: name of CDS
! For columns D to H a "1" means the gene belong to that class / is affected, a "0" means it does not belong to that class/ is not affected
! "EcoCyc gene" E. coli: belongs to the adaptation/SOS response class, according to EcoCyc
! "Mitomycin C gene" E. coli: the gene's expression is sensitive to mitomycin C
! "GATC gene" E. coli: the gene contains a GATC cluster in E. coli
! "GATC gene" Salmonella: the gene contains a GATC cluster in Salmonella
! "Oshima gene" E. coli: the gene's expression is sensitive to the dam+/dam- background
! EcoCyc functional class: classification according to EcoCyc
! EcoCyc functional class: as above, with a few modifications (see Table 1 in article for details)
#	ORF(#ID)	Name	"EcoCyc genes" E. coli	"Mitomycin C genes" E. coli	"GATC genes" E. coli	"Oshima genes" E. coli	EcoCyc functional class	EcoCyc functional class	EcoCyc functional class (modified)	probs esco
3725	JW3975 (631#1)	aceA	0	0	0	1	5	Central intermediary metabolism	Energy metabolism
2360	JW2547 (434#6)	acpS	0	0	1	0	7	Fatty acid/Phospholipid metabolism	Fatty acid/Phospholipid metabolism
1138	JW1228 (251#7)	adhE	0	1	1	1	6	Energy metabolism	Energy metabolism	UNDER CLASS GENERAL PERHAPS
2899	JW3106 (517#2)	agaY	0	0	1	0	15	Transport/binding protein	Transport/binding protein
2144	JW2326 (409#1)	aroC	0	0	1	0	1	Amino acid metabolism	Amino acid metabolism
1598	JW1734 (327#8)	astB	0	0	0	1	1	Amino acid metabolism	Amino acid metabolism
1901	JW2064 (358#2)	baeR	0	0	1	0	11	Regulatory functions	Regulatory functions
395	JW0436 (150#3)	cof	0	0	1	0	8	Hypothetical	Biosynthesis of cofactors, prosthetic groups, carriers	justification
3910	JW4166 (655#15)	cycA	0	0	0	0	15	Transport/binding protein	Transport/binding protein
2529	JW2721 (452#7)	cysN	0	0	0	0	5	Central intermediary metabolism	Energy metabolism
332	JW0372 (142#7)	ddlA	0	0	1	0	3	Cell envelope	Cell envelope
810	JW0877 (215#7)	dmsA	0	0	1	1	6	Energy metabolism	Energy metabolism	under class respiration
3442	JW3679 (565#10)	dnaA	0	0	1	0	12	Replication	Replication
4056	JW4325 (672#5)	dnaC	0	0	1	0	12	Replication	Replication
3287	JW3512 (603#13)	dppB	0	0	1	1	15	Transport/binding protein	Transport/binding protein
534	JW0586 (165#9)	entE	0	0	1	1	2	Biosynthesis of cofacters, prosthetic groups, carriers	Biosynthesis of cofactors, prosthetic groups, carriers
2696	JW2894 (473#1)	epd	0	0	0	0	6	Energy metabolism	Energy metabolism
2247	JW2433 (421#5)	eutC	0	0	1	0	7	Fatty acid/Phospholipid metabolism	Fatty acid/Phospholipid metabolism
678	JW0740 (179#8)	galK	1	0	1	0	6	Energy metabolism	Energy metabolism
3176	JW3391 (616#2)	glgP	0	0	1	0	6	Energy metabolism	Energy metabolism
2055	JW2235 (378#7)	glpA	0	0	1	0	6	Energy metabolism	Energy metabolism	under class respiration
2210	JW2395 (417#3)	gltX	0	0	1	0	14	Translation	Energy metabolism	prof will check
52	JW0058 (106#11)	hepA	0	0	1	0	13	Transcription	Transcription	justification
1848	JW2008 (351#4)	hisI	0	0	1	0	1	Amino acid metabolism	Nucleotide metabolism	JUSTIFICATION
96	JW0103 (112#3)	hofB	0	0	1	0	15	Transport/binding protein	Transport/binding protein
4045	JW4313 (670#8)	hsdR	0	1	1	0	9	Nucleotide metabolism	Nucleotide metabolism
2290	JW2476 (425#4)	hyfR	0	0	1	0	14	Translation	Energy metabolism	JUSTIFICATION
2798	JW3000 (507#3)	icc	0	0	0	0	10	Other categories	Other categories
3504	JW3744 (556#5)	ilvD	0	0	1	0	1	Amino acid metabolism	Fatty acid/Phospholipid metabolism	JUSTIFICATION
3666	JW3914 (537#3)	katG	0	1	1	0	4	Celluler process	Cellular process
837	JW0905 (218#8)	kicB	0	0	1	0	4	Celluler process	Replication	justification
172	JW0181 (123#1)	ldcC	0	0	1	0	5	Central intermediary metabolism	Central intermediary metabolism
2366	JW2553 (435#3)	lepA	0	0	1	0	9	Nucleotide metabolism	Nucleotide metabolism	justification
3347	JW3580 (575#3)	lldD	0	0	1	1	6	Energy metabolism	Energy metabolism	under class respiration
1479	JW1613 (315#3)	malX	0	0	1	0	15	Transport/binding protein	Transport/binding protein
3663	JW3911 (537#1)	metL	0	0	1	0	1	Amino acid metabolism	Amino acid metabolism
3944	JW4201 (658#2)	mgtA	0	0	1	0	15	Transport/binding protein	Transport/binding protein
3482	JW3720 (560#16)	mioC	0	1	1	0	12	Replication	Fatty acid/Phospholipid metabolism	justification
1732	JW1878 (339#5)	motB	0	0	0	1	4	Celluler process	Cellular process
3935	JW4192 (657#19)	mpl	0	0	0	0	3	Cell envelope	Cell envelope
2986	JW3195 (526#1)	nanR	0	0	1	0	5	Central intermediary metabolism	Central intermediary metabolism
1122	JW1212 (248#11)	narL	0	0	1	0	6	Energy metabolism	Energy metabolism	under class respiration
2006	JW2181 (372#1)	narP	0	0	0	0	6	Energy metabolism	Energy metabolism
3713	JW3962 (532#1)	nfi	0	0	1	0	13	Transcription	Nucleotide metabolism	justification
506	JW0557 (162#3)	nfrA	0	0	1	0	8	Hypothetical	Other categories	justification
3116	JW3328 (624#7)	nirB	0	0	1	1	6	Energy metabolism	Energy metabolism	under class respiration
3017	JW3226 (529#7)	panF	0	0	1	0	15	Transport/binding protein	Transport/binding protein
2796	JW2998 (507#1)	parE	0	0	1	0	12	Replication	Replication
2316	JW2503 (429#3.1)	pbpC	0	0	1	0	3	Cell envelope	Cell envelope
2320	JW2507 (429#8)	pepB	0	0	1	0	10	Other categories	Other categories
367	JW0408 (146#11)	pgpA	0	0	1	0	7	Fatty acid/Phospholipid metabolism	Fatty acid/Phospholipid metabolism	7
3814	JW4066 (644#1)	phnD	0	0	1	0	15	Transport/binding protein	Transport/binding protein
3801	JW4053 (643#4)	phnP	0	0	1	0	5	Central intermediary metabolism	Central intermediary metabolism
2926	JW3133 (519#2)	pnp	0	0	0	0	13	Transcription	Transcription
3928	JW4185 (657#12)	ppa	0	0	1	0	5	Central intermediary metabolism	Central intermediary metabolism
2512	JW2704 (450#5)	prpB	1	0	1	0	8	Hypothetical	Fatty acid/Phospholipid metabolism	justification under class propionate
292	JW0326 (138#1)	prpE	0	0	1	0	7	Fatty acid/Phospholipid metabolism	Fatty acid/Phospholipid metabolism
288	JW0322 (137#7)	prpR	0	0	0	0	11	Regulatory functions	Fatty acid/Phospholipid metabolism
2605	JW2797 (461#7)	ptsP	0	0	0	0	15	Transport/binding protein	Transport/binding protein
3719	JW3969 (532#8)	purD	0	0	0	1	9	Nucleotide metabolism	Nucleotide metabolism
2127	JW2309 (406#15)	purF	0	0	1	1	9	Nucleotide metabolism	Nucleotide metabolism
860	JW0928 (221#13)	pyrD	0	0	1	0	9	Nucleotide metabolism	Nucleotide metabolism
2032	JW2212 (374#3)	rcsC	0	0	0	0	11	Regulatory functions	Regulatory functions
2596	JW2788 (460#1)	recB	0	0	1	0	9	Nucleotide metabolism	Nucleotide metabolism
2595	JW2787 (459#9)	recD	0	0	1	0	9	Nucleotide metabolism	Nucleotide metabolism
770	JW0836 (210#10)	rimK	0	1	0	0	14	Translation	Translation
1654	JW1793 (333#10)	rnd	0	0	1	0	9	Nucleotide metabolism	Nucleotide metabolism	justification
3331	JW3563 (577#4)	selB	0	0	1	0	14	Translation	Energy metabolism	justification
657	JW0718 (177#3)	sucD	0	1	1	1	6	Energy metabolism	Energy metabolism	under class succinate
355	JW0396 (145#4)	tgt	0	0	0	0	14	Translation	Translation
3943	JW4200 (658#1)	treR	1	0	0	0	4	Celluler process	Cellular process
3575	JW3819 (550#14)	ubiD	0	0	0	0	8	Hypothetical	Hypothetical
3685	JW3934 (535#8)	udhA	0	0	1	1	6	Energy metabolism	Energy metabolism	under class respiration
3769	JW4019 (637#7)	uvrA	1	1	1	1	12	Replication	Nucleotide metabolism	justification based on recA and recB
2856	JW3062 (512#10)	uxaA	0	0	1	0	6	Energy metabolism	Energy metabolism
74	JW0080 (109#10)	yabC	0	0	0	0	8	Hypothetical	Hypothetical
440	JW0482 (155#2)	ybbO	0	0	1	1	7	Fatty acid/Phospholipid metabolism	Fatty acid/Phospholipid metabolism
		ybgG	0	0	1				Hypothetical
1994	JW2166 (370#7)	yejB	0	0	1	0	8	Hypothetical	Hypothetical
2047	JW2227 (377#1)	yfaL	0	0	1	0	8	Hypothetical	Hypothetical
2294	JW2481 (426#5)	yfgE	0	0	0	0	12	Replication	Replication
2444	JW2635 (443#4)	ygaF	0	0	0	1	8	Hypothetical	Hypothetical
2539	JW2731 (453#3)	ygcB	0	0	0	0	8	Hypothetical	Hypothetical
2689	JW2887 (471#10)	ygfH	0	0	1	0	8	Hypothetical	Energy metabolism	JUSTIFICATION under class succinate
2804	JW3006 (507#9)	ygiC	0	0	0	0	8	Hypothetical	Hypothetical
2781	JW2983 (505#13)	ygiQ	0	0	0	0	8	Hypothetical	Hypothetical
3003	JW3212 (528#1)	yhcS	0	0	0	0	11	Regulatory functions	Regulatory functions
3104	JW3315 (625#6)	yheS	0	0	1	0	15	Transport/binding protein	Transport/binding protein
3233	JW3453 (609#1)	yhiH	0	0	0	0	8	Hypothetical	Hypothetical
3607	JW3853 (544#5)	yihU	0	0	1	0	8	Hypothetical	Hypothetical	decide later
3739	JW3989 (633#9)	yjbH	0	0	1	0	8	Hypothetical	Hypothetical	ecocyc says alos suggests lipoprotein or membrane porin
3933	JW4190 (657#17)	yjfF	0	0	1	0	8	Hypothetical	Hypothetical
3882	JW4138 (654#1)	yjfH	0	0	1	0	8	Hypothetical	Hypothetical	justification
4032	JW4299 (668#8)	yjiN	0	0	1	0	8	Hypothetical	Hypothetical
600	JW0658 (171#5.1)	yleA	0	0	1	0	8	Hypothetical	Hypothetical
		maeB	0	0	1				Energy metabolism	justification
		psiE	0	0	1				Other categories
3946	JW4203 (658#4)	pyrI	0	0	1	0	9	Nucleotide metabolism	Nucleotide metabolism
		yfhM	0	0	1				Hypothetical
		yghJ	0	0	1				Hypothetical
		ypdD	0	0	1				Transport/binding protein	transport in ecocyc
		zitB	0	0	1				Transport/binding protein	transport in ecocyc
1072	JW1158 (243#1.1)	(aidA)	0	0	0	0	3	Cell envelope	Cell envelope
1515	JW1649 (319#1)	(araJ)	0	0	0	0	8	Hypothetical	Hypothetical
1574	JW1710 (324#2)	(arp)	0	0	0	0	11	Regulatory functions	Regulatory functions
1451	JW1585 (311#8)	(bioD)	0	0	0	1	2	Biosynthesis of cofacters, prosthetic groups, carriers	Biosynthesis of cofactors, prosthetic groups, carriers
1651	JW1790 (333#7)	(caiT)	0	0	0	0	15	Transport/binding protein	Transport/binding protein
2245	JW2431 (421#3)	(cchA)	0	0	0	0	8	Hypothetical	Hypothetical
1298	JW1415 (270#4)	(cybB)	0	0	0	0	6	Energy metabolism	Energy metabolism
560	JW0613 (168#5)	(dcuC)	0	0	0	0	10	Other categories	Other categories
1447	JW1581 (311#4)	(dmsB)	0	0	0	0	6	Energy metabolism	Energy metabolism
1448	JW1582 (311#5)	(dmsC)	0	0	0	0	6	Energy metabolism	Energy metabolism
1251	JW1355 (263#9)	(dnaC)	0	0	0	0	12	Replication	Replication
1809	JW1959 (345#6)	(eaeH)	0	0	0	0	8	Hypothetical	Hypothetical
1376	JW1499 (302#4)	(fimD)	0	0	0	0	3	Cell envelope	Cell envelope
1375	JW1498 (302#3)	(fimF)	0	0	0	0	8	Hypothetical	Hypothetical
1374	JW1497 (302#2)	(fimG)	0	0	0	0	3	Cell envelope	Cell envelope
1373	JW1496 (302#1)	(fimH)	0	0	0	0	3	Cell envelope	Cell envelope
2198	JW2381 (415#3)	(frvX)	0	0	0	0	8	Hypothetical	Hypothetical
1297	JW1414 (270#3.1)	(gapC)	0	0	0	0	8	Hypothetical	Hypothetical
1909	JW2074 (358#9)	(gatR)	0	0	0	1	15	Transport/binding protein	Transport/binding protein
1962	JW2133 (366#5)	(gltD)	0	0	0	1	8	Hypothetical	Hypothetical
2648	JW2846 (466#7)	(gltD)	0	0	0	1	8	Hypothetical	Hypothetical
3183	JW3398 (615#2.1)	(gntU)	0	0	0	0	15	Transport/binding protein	Transport/binding protein
3501	JW3741 (556#2)	(ilvG)	0	0	0	0	8	Hypothetical	Hypothetical
2569	JW2761 (457#1)	(mioC)	0	0	0	0	8	Hypothetical	Hypothetical
2732	JW2931 (476#10)	(mltC)	0	0	0	0	11	Regulatory functions	Regulatory functions
1935	JW2104 (361#7)	(molR)	0	0	0	0	8	Hypothetical	Hypothetical
1933	JW2102 (361#5.1)	(molR)	0	0	0	0	15	Transport/binding protein	Transport/binding protein
2589	JW2781 (459#3)	(nifS)	0	0	0	0	8	Hypothetical	Hypothetical
2635	JW2833 (465#2)	(nlpD)	0	0	0	0	8	Hypothetical	Hypothetical
1527	JW1661 (319#13)	(nrfC)	0	0	0	0	8	Hypothetical	Hypothetical
1797	JW1947 (344#16)	(ompC)	0	0	0	0	3	Cell envelope	Cell envelope
3812	JW4064 (643#14.1)	(phnE)	0	0	0	0	15	Transport/binding protein	Transport/binding protein
1317	JW1436 (273#5)	(potA)	0	0	0	0	15	Transport/binding protein	Transport/binding protein
1319	JW1438 (273#7)	(potC)	0	0	0	1	15	Transport/binding protein	Transport/binding protein
1678	JW1823 (336#4)	(pqiB)	0	0	0	0	8	Hypothetical	Hypothetical
2236	JW2422 (420#2)	(ptbA)	0	0	0	0	8	Hypothetical	Hypothetical
2197	JW2380 (415#2)	(ptsA)	0	0	0	0	15	Transport/binding protein	Transport/binding protein
2201	JW2384 (416#1)	(ptwB)	0	0	0	0	8	Hypothetical	Hypothetical
2200	JW2383 (415#5)	(ptwC)	0	0	0	0	8	Hypothetical	Hypothetical
1381	JW1506 (303#9)	(rbsA)	0	0	0	0	15	Transport/binding protein	Transport/binding protein
2031	JW2206 (374#2)	(rcsC)	0	0	0	0	11	Regulatory functions	Regulatory functions
3527	JW3768 (554#6)	(rffT)	0	0	0	0	3	Cell envelope	Cell envelope
632	JW0692 (174#6)	(rhsA)	0	0	0	0	8	Hypothetical	Hypothetical
445	JW0488 (155#11)	(rhsE)	0	0	0	0	8	Hypothetical	Hypothetical
3168	JW3383 (617#1)	(rtcA)	0	0	0	0	14	Translation	Translation
1663	JW1804 (334#10)	(rtn)	0	1	0	0	8	Hypothetical	Hypothetical
2621	JW2813 (463#7)	(sdaC)	0	0	0	0	15	Transport/binding protein	Transport/binding protein
949	JW1031 (232#2)	(sfaA)	0	0	0	0	3	Cell envelope	Cell envelope
1411	JW1536 (307#4)	(shiA)	0	0	0	0	8	Hypothetical	Hypothetical
1656	JW1795 (334#2)	(slp)	0	1	0	0	8	Hypothetical	Hypothetical
1628	JW1765 (330#8)	(tdh)	0	0	0	0	8	Hypothetical	Hypothetical
3706	JW3955 (533#4.1)	(thiS)	0	0	0	0	8	Hypothetical	Hypothetical
1422	JW1548 (308#5)	(vlyS)	0	0	0	0	8	Hypothetical	Hypothetical
1450	JW1584 (311#7)	(yadQ)	0	0	0	0	8	Hypothetical	Hypothetical
2636	JW2834 (465#3)	(yagR)	0	0	0	1	8	Hypothetical	Hypothetical
2651	JW2849 (467#3)	(yagR)	0	0	0	0	8	Hypothetical	Hypothetical
1069	JW1155 (242#3)	(yahA)	0	0	0	0	8	Hypothetical	Hypothetical
2768	JW2970 (504#14)	(yajO)	0	0	0	0	8	Hypothetical	Hypothetical
1542	JW1676 (320#8)	(ybdB)	0	0	0	0	8	Hypothetical	Hypothetical
614	JW0672 (173#3)	(ybfE)	0	0	0	0	8	Hypothetical	Hypothetical
713	JW0776 (203#15)	(ybhR)	0	0	0	0	8	Hypothetical	Hypothetical
1882	JW2045 (355#1)	(yccC)	0	0	0	0	8	Hypothetical	Hypothetical
933	JW1008 (229#7)	(ycdR)	0	0	0		8	Hypothetical	Hypothetical
2166	JW2349 (411#3)	(ycfA)	0	0	0	0	8	Hypothetical	Hypothetical
916	JW0990 (228#3)	(yciG)	0	0	0	0	8	Hypothetical	Hypothetical
1485	JW1619 (316#4)	(ydgQ)	0	0	0	0	8	Hypothetical	Hypothetical
1191	JW1289 (257#6)	(yeeF)	0	0	0	0	15	Transport/binding protein	Transport/binding protein
225	JW0235.5 (128#7)	(yeeT)	0	0	0	0	8	Hypothetical	Hypothetical
1852	JW2012 (351#9)	(yefJ)	0	0	0	1	8	Hypothetical	Hypothetical
2194	JW2377 (414#6)	(yehU)	0	0	0	0	8	Hypothetical	Hypothetical
2152	JW2334 (409#8.1)	(yfcU)	0	0	0	0	8	Hypothetical	Hypothetical
245	JW0267 (131#6)	(yfjI)	0	0	0	0	8	Hypothetical	Hypothetical
2430	JW2621 (442#2.1)	(yfjV)	0	0	0	0	8	Hypothetical	Hypothetical
2486	JW2678 (447#6.1)	(ygaA)	0	0	0	0	8	Hypothetical	Hypothetical
2552	JW2744 (454#11)	(ygcU)	0	0	0	0	8	Hypothetical	Hypothetical
2701	JW2899 (473#5)	(yggP)	0	0	0	0	8	Hypothetical	Hypothetical
2059	JW2239 (379#3)	(yhaF)	0	1	0	0	8	Hypothetical	Hypothetical
2978	JW3187 (525#2)	(yhcE)	0	0	0	0	8	Hypothetical	Hypothetical
1503	JW1637 (317#4)	(yhcP)	0	0	0	0	8	Hypothetical	Hypothetical
1502	JW1636 (317#3)	(yhcQ)	0	0	0	0	8	Hypothetical	Hypothetical
1332	JW1453 (276#2)	(yhhI)	0	0	0		8	Hypothetical	Hypothetical
2137	JW2319 (407#10)	(yhhS)	0	0	0	0	8	Hypothetical	Hypothetical
1459	JW1593 (312#2)	(yhhT)	0	0	0	0	8	Hypothetical	Hypothetical
1482	JW1616 (316#1)	(yhhX)	0	0	0	0	8	Hypothetical	Hypothetical
716	JW0779 (204#1)	(yhiI)	0	0	0	0	8	Hypothetical	Hypothetical
3230	JW3450 (610#8)	(yibA)	0	0	0	0	8	Hypothetical	Hypothetical
3546	JW3787 (552#1.1)	(yigE)	0	0	0	0	8	Hypothetical	Hypothetical
3559	JW3801 (551#6)	(yigL)	0	0	0	0	8	Hypothetical	Hypothetical
3569	JW3813 (550#7)	(yigT)	0	0	0	0	8	Hypothetical	Hypothetical
3573	JW3817 (550#12)	(yigW)	0	0	0	0	8	Hypothetical	Hypothetical
2196	JW2379 (415#1)	(yijO)	0	0	0	0	8	Hypothetical	Hypothetical
815	JW0882 (216#3)	(yjeM)	0	0	0	0	8	Hypothetical	Hypothetical
2062	JW2242 (379#6)	(yjhI)	0	0	0	0	8	Hypothetical	Hypothetical
1315	JW1434 (273#3)	(yjiR)	0	0	0	0	8	Hypothetical	Hypothetical
463	JW0507 (157#6.1)	(ylbE)	0	0	0	0	8	Hypothetical	Hypothetical
1393	JW1518 (305#4.1)	(yneI)	0	0	0	0	8	Hypothetical	Hypothetical
2347	JW2534 (432#9.1)	(yphH)	0	0	0	0	8	Hypothetical	Hypothetical
2778	JW2980 (505#10)	(yqhG)	0	0	0	0	8	Hypothetical	Hypothetical
2810	JW3016 (508#1)	(yqiG)	0	0	0	0	8	Hypothetical	Hypothetical
2813	JW3019 (508#3.1)	(yqiI)	0	0	0	0	8	Hypothetical	Hypothetical
4	JW0004 (101#4)	101#4	0	0	0	0	8	Hypothetical	Hypothetical
10	JW0010 (102#2.1)	102#2.1	0	0	0	0	8	Hypothetical	Hypothetical
157	JW0164.5 (120#5)	120#5	0	0	0	0	8	Hypothetical	Hypothetical
214	JW0225 (127#12)	127#12	0	0	0	0	8	Hypothetical	Hypothetical
233	JW0247 (129#5)	129#5	0	0	0	1	8	Hypothetical	Hypothetical
237	JW0255 (130#4)	130#4	0	0	0	0	8	Hypothetical	Hypothetical
238	JW0258 (130#5)	130#5	0	0	0	0	8	Hypothetical	Hypothetical
316	JW0350 (140#9)	140#9	0	0	0	0	8	Hypothetical	Hypothetical
447	JW0490 (156#1)	156#1	0	0	0	0	8	Hypothetical	Hypothetical
492	JW0539.5 (160#10)	160#10	0	0	0	0	8	Hypothetical	Hypothetical
524	JW0577 (164#9)	164#9	0	0	0	0	8	Hypothetical	Hypothetical
532	JW0584.5 (165#7)	165#7	0	0	0	0	8	Hypothetical	Hypothetical
630	JW0690 (174#4.1)	174#4.1	0	0	0	0	8	Hypothetical	Hypothetical
736	JW0801 (206#8)	206#8	0	0	0	0	8	Hypothetical	Hypothetical
752	JW0817 (209#3)	209#3	0	0	0	0	8	Hypothetical	Hypothetical
753	JW0818 (209#4)	209#4	0	0	0	0	8	Hypothetical	Hypothetical
763	JW0828 (210#3)	210#3	0	0	0	0	8	Hypothetical	Hypothetical
764	JW0829 (210#4)	210#4	0	0	0	0	8	Hypothetical	Hypothetical
765	JW0830 (210#5)	210#5	0	0	0	0	8	Hypothetical	Hypothetical
766	JW0831 (210#6)	210#6	0	0	0	0	8	Hypothetical	Hypothetical
785	JW0851 (211#10)	211#10	0	0	0	0	8	Hypothetical	Hypothetical
786	JW0852 (211#11)	211#11	0	0	0	0	8	Hypothetical	Hypothetical
784	JW0850 (211#9)	211#9	0	0	0	0	8	Hypothetical	Hypothetical
796	JW0862 (213#3)	213#3	0	0	0	0	8	Hypothetical	Hypothetical
834	JW0902 (218#5)	218#5	0	0	0	0	8	Hypothetical	Hypothetical
857	JW0925 (221#10)	221#10	0	0	0	0	8	Hypothetical	Hypothetical
858	JW0926 (221#11)	221#11	0	0	0	0	8	Hypothetical	Hypothetical
862	JW0930 (221#15)	221#15	0	0	0	0	8	Hypothetical	Hypothetical
869	JW0938 (222#8)	222#8	0	0	0	0	8	Hypothetical	Hypothetical
879	JW0948 (223#10)	223#10	0	0	0	0	8	Hypothetical	Hypothetical
878	JW0947 (223#9)	223#9	0	0	0	0	8	Hypothetical	Hypothetical
923	JW0997 (228#10)	228#10	0	0	0	0	8	Hypothetical	Hypothetical
918	JW0992 (228#5)	228#5	0	0	0	0	8	Hypothetical	Hypothetical
919	JW0993 (228#6)	228#6	0	1	0	0	8	Hypothetical	Hypothetical
920	JW0994 (228#7)	228#7	0	0	0	0	8	Hypothetical	Hypothetical
922	JW0996 (228#9)	228#9	0	0	0	0	8	Hypothetical	Hypothetical
927	JW1002 (229#1)	229#1	0	0	0	0	8	Hypothetical	Hypothetical
937	JW1014 (230#4)	230#4	0	0	0	0	8	Hypothetical	Hypothetical
950	JW1032 (232#3)	232#3	0	0	0	0	8	Hypothetical	Hypothetical
954	JW1036 (232#7)	232#7	0	0	0	0	8	Hypothetical	Hypothetical
962	JW1044 (233#6)	233#6	0	0	0	0	8	Hypothetical	Hypothetical
1022	JW1106 (238#9)	238#9	0	0	0	0	8	Hypothetical	Hypothetical
1048	JW1132 (241#2)	241#2	0	0	0	0	8	Hypothetical	Hypothetical
1053	JW1138 (241#8)	241#8	0	0	0	0	8	Hypothetical	Hypothetical
1054	JW1139 (241#9)	241#9	0	0	0	0	8	Hypothetical	Hypothetical
1064	JW1150 (242#1)	242#1	0	0	0	0	8	Hypothetical	Hypothetical
1067	JW1153 (242#1.4)	242#1.4	0	0	0	0	8	Hypothetical	Hypothetical
1070	JW1156 (243#0.1)	243#0.1	0	0	0		8	Hypothetical	Hypothetical
1071	JW1157 (243#1)	243#1	0	0	0	0	8	Hypothetical	Hypothetical
1081	JW1169 (243#12)	243#12	0	0	0	0	8	Hypothetical	Hypothetical
1074	JW1162 (243#5.1)	243#5.1	0	0	0	0	8	Hypothetical	Hypothetical
1103	JW1193 (246#4)	246#4	0	0	0	0	8	Hypothetical	Hypothetical
1114	JW1204 (248#3)	248#3	0	0	0	0	8	Hypothetical	Hypothetical
1137	JW1227.5 (251#6)	251#6	0	0	0	0	8	Hypothetical	Hypothetical
1205	JW1303 (258#8)	258#8	0	0	0	0	8	Hypothetical	Hypothetical
1209	JW1307 (259#3)	259#3	0	0	0	0	8	Hypothetical	Hypothetical
1231	JW1331 (261#9)	261#9	0	0	0	0	10	Other categories	Other categories
1233	JW1333 (262#1)	262#1	0	0	0	0	8	Hypothetical	Hypothetical
1235	JW1335 (262#3)	262#3	0	0	0	0	8	Hypothetical	Hypothetical
1236	JW1336 (262#4)	262#4	0	0	0	0	8	Hypothetical	Hypothetical
1248	JW1352 (263#6.3)	263#6.3	0	0	0	0	8	Hypothetical	Hypothetical
1288	JW1405 (269#1)	269#1	0	0	0	0	8	Hypothetical	Hypothetical
1290	JW1407 (269#3)	269#3	0	0	0	0	8	Hypothetical	Hypothetical
1304	JW1424 (271#10)	271#10	0	0	0	0	8	Hypothetical	Hypothetical
1301	JW1419 (271#5)	271#5	0	0	0	0	8	Hypothetical	Hypothetical
1307	JW1427 (272#1)	272#1	0	0	0	0	8	Hypothetical	Hypothetical
1308	JW1427.5 (272#2)	272#2	0	0	0		8	Hypothetical	Hypothetical
1309	JW1428 (272#3)	272#3	0	0	0		8	Hypothetical	Hypothetical
1310	JW1429 (272#4)	272#4	0	0	0	0	8	Hypothetical	Hypothetical
1311	JW1430 (272#5)	272#5	0	0	0		8	Hypothetical	Hypothetical
1316	JW1435 (273#4)	273#4	0	0	0	0	8	Hypothetical	Hypothetical
1318	JW1437 (273#6)	273#6	0	0	0		8	Hypothetical	Hypothetical
1324	JW1443 (274#1)	274#1	0	0	0	0	8	Hypothetical	Hypothetical
1328	JW1447 (274#5)	274#5	0	0	0	0	8	Hypothetical	Hypothetical
1330	JW1449 (275#2)	275#2	0	0	0		8	Hypothetical	Hypothetical
1345	JW1468 (277#2)	277#2	0	0	0		8	Hypothetical	Hypothetical
1360	JW1483 (280#1)	280#1	0	0	0	0	8	Hypothetical	Hypothetical
1362	JW1485 (280#3)	280#3	0	0	0		8	Hypothetical	Hypothetical
1363	JW1486 (280#4)	280#4	0	0	0	0	8	Hypothetical	Hypothetical
1370	JW1493 (301#2)	301#2	0	0	0		8	Hypothetical	Hypothetical
1372	JW1495 (301#4)	301#4	0	0	0	0	8	Hypothetical	Hypothetical
1384	JW1509 (304#1)	304#1	0	0	0	1	8	Hypothetical	Hypothetical
1388	JW1513 (304#5)	304#5	0	0	0	0	8	Hypothetical	Hypothetical
1390	JW1515 (305#1)	305#1	0	0	0	0	8	Hypothetical	Hypothetical
1395	JW1520 (305#6)	305#6	0	0	0	0	8	Hypothetical	Hypothetical
1412	JW1537 (307#4.1)	307#4.1	0	0	0	0	8	Hypothetical	Hypothetical
1419	JW1545 (308#2)	308#2	0	0	0	0	8	Hypothetical	Hypothetical
1437	JW1571 (309#17.2)	309#17.2	0	0	0	0	8	Hypothetical	Hypothetical
1426	JW1552 (309#4)	309#4	0	0	0	0	8	Hypothetical	Hypothetical
1456	JW1590 (311#13)	311#13	0	0	0	0	8	Hypothetical	Hypothetical
1457	JW1591 (312#0.1)	312#0.1	0	0	0	0	8	Hypothetical	Hypothetical
1462	JW1596 (313#2)	313#2	0	0	0	0	8	Hypothetical	Hypothetical
1487	JW1621 (316#6)	316#6	0	0	0	0	8	Hypothetical	Hypothetical
1524	JW1658 (319#10)	319#10	0	0	0	0	8	Hypothetical	Hypothetical
1525	JW1659 (319#11)	319#11	0	0	0	0	8	Hypothetical	Hypothetical
1528	JW1662 (319#14)	319#14	0	0	0	0	8	Hypothetical	Hypothetical
1530	JW1664 (319#16)	319#16	0	0	0	0	8	Hypothetical	Hypothetical
1531	JW1665 (319#17)	319#17	0	0	0	0	8	Hypothetical	Hypothetical
1523	JW1657 (319#9)	319#9	0	0	0	0	8	Hypothetical	Hypothetical
1544	JW1678 (320#10)	320#10	0	0	0	0	8	Hypothetical	Hypothetical
1552	JW1686 (321#8)	321#8	0	0	0	0	8	Hypothetical	Hypothetical
1562	JW1697 (323#1)	323#1	0	0	0	0	8	Hypothetical	Hypothetical
1575	JW1711 (324#3)	324#3	0	0	0	0	8	Hypothetical	Hypothetical
1578	JW1714 (325#1)	325#1	0	0	0	0	8	Hypothetical	Hypothetical
1581	JW1717 (325#4)	325#4	0	1	0	0	8	Hypothetical	Hypothetical
1582	JW1718 (325#5)	325#5	0	0	0	0	15	Transport/binding protein	Transport/binding protein
1594	JW1730 (327#4)	327#4	0	1	0	0	8	Hypothetical	Hypothetical
1595	JW1731 (327#5)	327#5	0	0	0	0	8	Hypothetical	Hypothetical
1608	JW1745 (328#11)	328#11	0	0	0	0	15	Transport/binding protein	Transport/binding protein
1610	JW1747 (328#13)	328#13	0	0	0	0	8	Hypothetical	Hypothetical
1611	JW1748 (328#14)	328#14	0	0	0	0	9	Nucleotide metabolism	Nucleotide metabolism
1612	JW1749 (328#15)	328#15	0	0	0	0	8	Hypothetical	Hypothetical
1607	JW1743 (328#9)	328#9	0	0	0	0	8	Hypothetical	Hypothetical
1614	JW1751 (329#1)	329#1	0	0	0	0	8	Hypothetical	Hypothetical
1624	JW1761 (330#4)	330#4	0	0	0	0	8	Hypothetical	Hypothetical
1625	JW1762 (330#5)	330#5	0	0	0	0	8	Hypothetical	Hypothetical
1629	JW1766 (330#9)	330#9	0	0	0	0	8	Hypothetical	Hypothetical
1633	JW1770 (331#2)	331#2	0	0	0	0	8	Hypothetical	Hypothetical
1645	JW1783 (332#6)	332#6	0	0	0	0	8	Hypothetical	Hypothetical
1646	JW1784 (333#1)	333#1	0	0	0	0	8	Hypothetical	Hypothetical
1659	JW1799 (334#5.1)	334#5.1	0	0	0	1	8	Hypothetical	Hypothetical
1671	JW1814 (335#10)	335#10	0	0	0	0	8	Hypothetical	Hypothetical
1668	JW1809 (335#5)	335#5	0	0	0	0	8	Hypothetical	Hypothetical
1684	JW1829 (336#10)	336#10	0	0	0	0	8	Hypothetical	Hypothetical
1685	JW1830 (336#11)	336#11	0	0	0	0	8	Hypothetical	Hypothetical
1687	JW1832 (336#13)	336#13	0	0	0	0	8	Hypothetical	Hypothetical
1676	JW1821 (336#2)	336#2	0	0	0	0	8	Hypothetical	Hypothetical
1680	JW1825 (336#6)	336#6	0	0	0	0	8	Hypothetical	Hypothetical
1681	JW1826 (336#7)	336#7	0	0	0	0	8	Hypothetical	Hypothetical
1683	JW1828 (336#9)	336#9	0	0	0	0	8	Hypothetical	Hypothetical
1744	JW1892 (341#5)	341#5	0	0	0	0	8	Hypothetical	Hypothetical
1796	JW1946 (344#15)	344#15	0	0	0	0	8	Hypothetical	Hypothetical
1798	JW1948 (344#17)	344#17	0	0	0	0	8	Hypothetical	Hypothetical
1788	JW1937 (344#6)	344#6	0	0	0	0	8	Hypothetical	Hypothetical
1790	JW1939 (344#8)	344#8	0	0	0	0	8	Hypothetical	Hypothetical
1804	JW1954 (345#1)	345#1	0	0	0	0	8	Hypothetical	Hypothetical
1805	JW1955 (345#2)	345#2	0	0	0	0	8	Hypothetical	Hypothetical
1806	JW1956 (345#3)	345#3	0	0	0	0	8	Hypothetical	Hypothetical
1808	JW1958 (345#5)	345#5	0	0	0	0	8	Hypothetical	Hypothetical
1810	JW1961 (347#1)	347#1	0	0	0	0	8	Hypothetical	Hypothetical
1813	JW1964 (347#4)	347#4	0	0	0	0	8	Hypothetical	Hypothetical
1821	JW1974 (348#3)	348#3	0	0	0	0	8	Hypothetical	Hypothetical
1822	JW1980 (348#4)	348#4	0	0	0	0	8	Hypothetical	Hypothetical
1825	JW1983 (349#2)	349#2	0	0	0	0	8	Hypothetical	Hypothetical
1892	JW2055 (356#6)	356#6	0	0	0	0	8	Hypothetical	Hypothetical
1893	JW2056 (356#7)	356#7	0	0	0	0	8	Hypothetical	Hypothetical
1894	JW2057 (356#8)	356#8	0	0	0	1	8	Hypothetical	Hypothetical
1895	JW2058 (356#9)	356#9	0	0	0	0	8	Hypothetical	Hypothetical
1902	JW2065 (358#3)	358#3	0	0	0	1	8	Hypothetical	Hypothetical
1905	JW2069 (358#6.1)	358#6.1	0	0	0	0	8	Hypothetical	Hypothetical
1908	JW2072 (358#8.1)	358#8.1	0	0	0	0	8	Hypothetical	Hypothetical
1925	JW2094 (360#4)	360#4	0	0	0	0	8	Hypothetical	Hypothetical
2039	JW2219 (376#1)	376#1	0	0	0	0	8	Hypothetical	Hypothetical
2040	JW2220 (376#2)	376#2	0	0	0	0	8	Hypothetical	Hypothetical
2041	JW2221 (376#3)	376#3	0	0	0	0	8	Hypothetical	Hypothetical
2042	JW2222 (376#4)	376#4	0	1	0	0	8	Hypothetical	Hypothetical
2043	JW2223 (376#5)	376#5	0	0	0	0	8	Hypothetical	Hypothetical
2060	JW2240 (379#4)	379#4	0	0	0	0	15	Transport/binding protein	Transport/binding protein
2061	JW2241 (379#5)	379#5	0	0	0	0	8	Hypothetical	Hypothetical
2064	JW2244 (379#8)	379#8	0	0	0	0	8	Hypothetical	Hypothetical
2070	JW2250 (380#2)	380#2	0	0	0	0	8	Hypothetical	Hypothetical
2071	JW2251 (380#3)	380#3	0	0	0	0	8	Hypothetical	Hypothetical
2072	JW2252 (380#4)	380#4	0	0	0	0	8	Hypothetical	Hypothetical
2073	JW2253 (380#5)	380#5	0	0	0	0	8	Hypothetical	Hypothetical
2089	JW2269 (403#0.1)	403#0.1	0	0	0	0	8	Hypothetical	Hypothetical
2090	JW2270 (403#1)	403#1	0	0	0	0	8	Hypothetical	Hypothetical
2106	JW2288 (404#8)	404#8	0	0	0	0	8	Hypothetical	Hypothetical
2110	JW2292 (405#4)	405#4	0	0	0	0	8	Hypothetical	Hypothetical
2114	JW2296 (406#2)	406#2	0	0	0	0	8	Hypothetical	Hypothetical
2119	JW2301 (406#7)	406#7	0	0	0	0	8	Hypothetical	Hypothetical
2140	JW2322 (408#3)	408#3	0	0	0	0	8	Hypothetical	Hypothetical
2154	JW2336 (409#10)	409#10	0	0	0	0	3	Cell envelope	Cell envelope
2147	JW2329 (409#4)	409#4	0	0	0	0	8	Hypothetical	Hypothetical
2148	JW2330 (409#5)	409#5	0	0	0	0	8	Hypothetical	Hypothetical
2149	JW2331 (409#6)	409#6	0	0	0	0	8	Hypothetical	Hypothetical
2150	JW2332 (409#7)	409#7	0	0	0	0	8	Hypothetical	Hypothetical
2160	JW2342 (410#5.1)	410#5.1	0	0	0	0	8	Hypothetical	Hypothetical
2164	JW2346 (411#1)	411#1	0	0	0	1	8	Hypothetical	Hypothetical
2173	JW2356 (411#10)	411#10	0	0	0	0	8	Hypothetical	Hypothetical
2174	JW2357 (411#11)	411#11	0	0	0	0	8	Hypothetical	Hypothetical
2175	JW2358 (411#12)	411#12	0	0	0	0	8	Hypothetical	Hypothetical
2176	JW2359 (411#13)	411#13	0	0	0	0	8	Hypothetical	Hypothetical
2177	JW2360 (411#14)	411#14	0	0	0	0	8	Hypothetical	Hypothetical
2186	JW2369 (413#2.1)	413#2.1	0	0	0	0	8	Hypothetical	Hypothetical
2188	JW2371 (414#1)	414#1	0	0	0	0	8	Hypothetical	Hypothetical
2189	JW2372 (414#2)	414#2	0	0	0	0	8	Hypothetical	Hypothetical
2191	JW2374 (414#3)	414#3	0	0	0	0	8	Hypothetical	Hypothetical
2195	JW2378 (414#7)	414#7	0	0	0	0	8	Hypothetical	Hypothetical
2203	JW2386 (416#3)	416#3	0	0	0	0	8	Hypothetical	Hypothetical
2204	JW2387 (416#4)	416#4	0	0	0	0	8	Hypothetical	Hypothetical
2217	JW2402 (417#10)	417#10	0	0	0	0	8	Hypothetical	Hypothetical
2220	JW2405 (417#12.1)	417#12.1	0	0	0	0	8	Hypothetical	Hypothetical
2228	JW2413 (419#2)	419#2	0	0	0	0	8	Hypothetical	Hypothetical
2238	JW2424 (420#4)	420#4	0	0	0	0	8	Hypothetical	Hypothetical
2239	JW2425 (420#5)	420#5	0	0	0	0	8	Hypothetical	Hypothetical
2241	JW2427 (420#7)	420#7	0	0	0	0	8	Hypothetical	Hypothetical
2257	JW2443 (421#15)	421#15	0	0	0	0	8	Hypothetical	Hypothetical
2258	JW2444 (421#16)	421#16	0	0	0	0	8	Hypothetical	Hypothetical
2259	JW2445 (421#17)	421#17	0	0	0	0	8	Hypothetical	Hypothetical
2261	JW2447 (421#19)	421#19	0	0	0	0	5	Central intermediary metabolism	Central intermediary metabolism
2246	JW2432 (421#4)	421#4	0	0	0	1	8	Hypothetical	Hypothetical
2249	JW2435 (421#7)	421#7	0	0	0	0	8	Hypothetical	Hypothetical
2271	JW2457 (423#3)	423#3	0	0	0	0	8	Hypothetical	Hypothetical
2274	JW2460 (423#6)	423#6	0	0	0	0	8	Hypothetical	Hypothetical
2301	JW2488 (427#1)	427#1	0	0	0	0	8	Hypothetical	Hypothetical
2302	JW2489 (427#2)	427#2	0	0	0	0	8	Hypothetical	Hypothetical
2303	JW2490 (427#3)	427#3	0	0	0	0	8	Hypothetical	Hypothetical
2317	JW2504 (429#5)	429#5	0	0	0	0	8	Hypothetical	Hypothetical
2331	JW2518 (431#2)	431#2	0	0	0	0	8	Hypothetical	Hypothetical
2402	JW2592 (439#12)	439#12	0	0	0	0	8	Hypothetical	Hypothetical
2415	JW2606 (440#5.1)	440#5.1	0	0	0		8	Hypothetical	Hypothetical
2432	JW2623.5 (442#4)	442#4	0	0	0	0	8	Hypothetical	Hypothetical
2438	JW2629 (443#1.1)	443#1.1	0	0	0	0	8	Hypothetical	Hypothetical
2439	JW2630 (443#1.2)	443#1.2	0	0	0	0	8	Hypothetical	Hypothetical
2440	JW2631 (443#2)	443#2	0	0	0	0	8	Hypothetical	Hypothetical
2441	JW2632 (443#2.1)	443#2.1	0	0	0		8	Hypothetical	Hypothetical
2442	JW2633 (443#2.2)	443#2.2	0	1	0	0	8	Hypothetical	Hypothetical
2443	JW2634 (443#3)	443#3	0	0	0	1	8	Hypothetical	Hypothetical
2463	JW2655 (445#15)	445#15	0	0	0	0	8	Hypothetical	Hypothetical
2464	JW2656 (445#17)	445#17	0	0	0	0	8	Hypothetical	Hypothetical
2450	JW2642 (445#2)	445#2	0	0	0	0	8	Hypothetical	Hypothetical
2453	JW2645 (445#5)	445#5	0	0	0	0	8	Hypothetical	Hypothetical
2488	JW2680 (448#2)	448#2	0	0	0	0	8	Hypothetical	Hypothetical
2533	JW2725 (452#12)	452#12	0	0	0	0	8	Hypothetical	Hypothetical
2535	JW2727 (452#14)	452#14	0	0	0	0	8	Hypothetical	Hypothetical
2538	JW2730 (453#2)	453#2	0	0	0	0	8	Hypothetical	Hypothetical
2550	JW2742 (454#9)	454#9	0	0	0	0	8	Hypothetical	Hypothetical
2632	JW2825 (464#7)	464#7	0	0	0	0	8	Hypothetical	Hypothetical
2634	JW2832 (465#1)	465#1	0	1	0	0	8	Hypothetical	Hypothetical
2638	JW2836 (465#5)	465#5	0	0	0	0	8	Hypothetical	Hypothetical
2646	JW2844 (466#6)	466#6	0	0	0	0	8	Hypothetical	Hypothetical
2649	JW2847 (467#1)	467#1	0	0	0	1	8	Hypothetical	Hypothetical
2739	JW2938 (477#5)	477#5	0	0	0	0	8	Hypothetical	Hypothetical
2740	JW2939 (477#6)	477#6	0	0	0	0	4	Celluler process	Cellular process
2741	JW2940 (477#7)	477#7	0	0	0	0	8	Hypothetical	Hypothetical
2742	JW2941 (478#1)	478#1	0	0	0	0	8	Hypothetical	Hypothetical
2749	JW2948 (502#6)	502#6	0	0	0	1	8	Hypothetical	Hypothetical
2766	JW2967 (504#11)	504#11	0	0	0	0	8	Hypothetical	Hypothetical
2767	JW2968 (504#12)	504#12	0	0	0	0	8	Hypothetical	Hypothetical
2789	JW2991 (506#5)	506#5	0	0	0	0	8	Hypothetical	Hypothetical
2802	JW3004 (507#7)	507#7	0	0	0	0	8	Hypothetical	Hypothetical
2816	JW3022 (508#6)	508#6	0	0	0	0	8	Hypothetical	Hypothetical
2817	JW3023 (508#7)	508#7	0	0	0	0	8	Hypothetical	Hypothetical
3672	JW3920 (536#1)	536#1	0	0	0	0	8	Hypothetical	Hypothetical
3664	JW3912 (537#1.1)	537#1.1	0	0	0	0	8	Hypothetical	Hypothetical
3557	JW3799 (551#4)	551#4	0	0	0	0	8	Hypothetical	Hypothetical
3526	JW3767 (554#5.1)	554#5.1	0	0	0	0	8	Hypothetical	Hypothetical
3516	JW3757 (555#2.1)	555#2.1	0	0	0	0	8	Hypothetical	Hypothetical
3420	JW3657 (567#9.1)	567#9.1	0	0	0	0	8	Hypothetical	Hypothetical
3343	JW3576 (576#14)	576#14	0	0	0	1	8	Hypothetical	Hypothetical
3329	JW3560 (577#1.1)	577#1.1	0	0	0	0	8	Hypothetical	Hypothetical
3301	JW3532 (601#3)	601#3	0	0	0	0	8	Hypothetical	Hypothetical
3283	JW3507 (603#8)	603#8	0	0	0	0	8	Hypothetical	Hypothetical
3101	JW3312 (625#3)	625#3	0	0	0	0	8	Hypothetical	Hypothetical
3740	JW3989.5 (633#10)	633#10	0	0	0	0	8	Hypothetical	Hypothetical
3736	JW3986 (633#6)	633#6	0	0	0	0	8	Hypothetical	Hypothetical
3979	JW4246 (662#5)	662#5	0	1	0	0	8	Hypothetical	Hypothetical
4001	JW4269.5 (664#11)	664#11	0	0	0	0	8	Hypothetical	Hypothetical
4002	JW4270.5 (664#13)	664#13	0	0	0	0	8	Hypothetical	Hypothetical
3997	JW4266.5 (664#6)	664#6	0	0	0	0	8	Hypothetical	Hypothetical
4029	JW4296.5 (668#5)	668#5	0	0	0	0	8	Hypothetical	Hypothetical
3568	JW3812 (550#5)	aarF	0	0	0	0	2	Biosynthesis of cofacters, prosthetic groups, carriers	Biosynthesis of cofactors, prosthetic groups, carriers
2612	JW2804 (462#7)	aas	0	0	0	0	7	Fatty acid/Phospholipid metabolism	Fatty acid/Phospholipid metabolism
801	JW0868 (214#4)	aat	0	0	0	0	14	Translation	Translation
186	JW0195 (124#2)	abc	0	0	0	0	15	Transport/binding protein	Transport/binding protein
644	JW0705 (175#10)	abrB	0	0	0	0	8	Hypothetical	Hypothetical
171	JW0180 (122#4)	accA	0	0	0	0	7	Fatty acid/Phospholipid metabolism	Fatty acid/Phospholipid metabolism
3014	JW3223 (529#4)	accB	0	0	0	0	7	Fatty acid/Phospholipid metabolism	Fatty acid/Phospholipid metabolism
3015	JW3224 (529#5)	accC	0	0	0	1	7	Fatty acid/Phospholipid metabolism	Fatty acid/Phospholipid metabolism
2131	JW2313 (407#4)	accD	0	0	0	0	7	Fatty acid/Phospholipid metabolism	Fatty acid/Phospholipid metabolism
3724	JW3974 (629B#3)	aceB	0	0	0	1	5	Central intermediary metabolism	Central intermediary metabolism
103	JW0110 (113#2)	aceE	0	1	0	0	6	Energy metabolism	Energy metabolism
104	JW0111 (113#3)	aceF	0	1	0	0	6	Energy metabolism	Energy metabolism
3726	JW3976 (631#2)	aceK	0	0	0	0	5	Central intermediary metabolism	Central intermediary metabolism
2111	JW2293 (405#5)	ackA	0	0	0	1	6	Energy metabolism	Energy metabolism
1171	JW1268 (254#14)	acnA	1	0	0	1	6	Energy metabolism	Energy metabolism
107	JW0114 (114#1)	acnB	0	1	0	0	5	Central intermediary metabolism	Central intermediary metabolism
1292	JW1409 (269#5)	acpD	0	0	0		7	Fatty acid/Phospholipid metabolism	Fatty acid/Phospholipid metabolism
997	JW1080 (236#3)	acpP	0	0	0	0	7	Fatty acid/Phospholipid metabolism	Fatty acid/Phospholipid metabolism
411	JW0452 (151#7)	acrA	0	0	0	0	3	Cell envelope	Cell envelope
410	JW0451 (151#6)	acrB	0	0	0	0	10	Other categories	Other categories
2268	JW2454 (422#7)	acrD	0	0	0	0	15	Transport/binding protein	Transport/binding protein
3023	JW3233 (530#6)	acrE	0	0	0	0	3	Cell envelope	Cell envelope
412	JW0453 (151#8)	acrR	0	0	0	0	13	Transcription	Transcription
3780	JW4030 (639#2)	acs	0	0	0	1	7	Fatty acid/Phospholipid metabolism	Fatty acid/Phospholipid metabolism
882	JW0951 (224#1)	acyP	0	0	0	0	7	Fatty acid/Phospholipid metabolism	Fatty acid/Phospholipid metabolism
2026	JW2201 (373#7)	ada	0	0	0	0	12	Replication	Replication
1481	JW1615 (315#5)	add	0	1	0	1	9	Nucleotide metabolism	Nucleotide metabolism
313	JW0347 (140#6)	adhC	0	0	0	0	6	Energy metabolism	Energy metabolism
1351	JW1474 (278#6)	adhP	0	0	0	0	5	Central intermediary metabolism	Central intermediary metabolism
3826	JW4078 (646#1)	adi	0	0	0	0	5	Central intermediary metabolism	Central intermediary metabolism
3825	JW4077 (645#7)	adiY	0	0	0	0	11	Regulatory functions	Regulatory functions
421	JW0463 (153#1)	adk	0	0	0	1	9	Nucleotide metabolism	Nucleotide metabolism
413	JW0454 (151#9)	aefA	1	0	0	0	15	Transport/binding protein	Transport/binding protein
2266	JW2452 (422#5)	aegA	0	0	0	0	11	Regulatory functions	Regulatory functions
2837	JW3043 (510#4)	aer	0	0	0	0	4	Celluler process	Cellular process
423	JW0465 (153#3)	aes	0	0	0	0	7	Fatty acid/Phospholipid metabolism	Fatty acid/Phospholipid metabolism
236	JW0254 (130#3)	afuC	0	0	0		15	Transport/binding protein	Transport/binding protein
1522	JW1656 (319#8)	ag43	0	0	0	0	3	Cell envelope	Cell envelope
2897	JW3104 (516#14)	agaA	0	0	0	0	15	Transport/binding protein	Transport/binding protein
2900	JW3107 (517#3)	agaB	0	0	0	0	15	Transport/binding protein	Transport/binding protein
2901	JW3108 (517#4)	agaC	0	0	0	0	15	Transport/binding protein	Transport/binding protein
2902	JW3109 (517#5)	agaD	0	0	0	0	15	Transport/binding protein	Transport/binding protein
2903	JW3110 (517#6)	agaI	0	0	0	0	15	Transport/binding protein	Transport/binding protein
2893	JW3100 (516#10)	agaR	0	0	0	0	15	Transport/binding protein	Transport/binding protein
2898	JW3105 (517#1)	agaS	0	0	0	0	15	Transport/binding protein	Transport/binding protein
2895	JW3102 (516#12)	agaV	0	0	0	0	15	Transport/binding protein	Transport/binding protein
2896	JW3103 (516#13)	agaW	0	0	0	0	15	Transport/binding protein	Transport/binding protein
2894	JW3101 (516#11)	agaZ	0	0	0	1	15	Transport/binding protein	Transport/binding protein
913	JW0987 (227#9)	agp	0	0	0	0	5	Central intermediary metabolism	Central intermediary metabolism
545	JW0598 (167#1)	ahpC	0	0	0	0	4	Celluler process	Cellular process
546	JW0599 (167#2)	ahpF	0	0	0	0	4	Celluler process	Cellular process
1379	JW1502 (303#2)	aidA	0	0	0	0	3	Cell envelope	Cell envelope
3889	JW4145 (654#8)	aidB	0	0	0	0	12	Replication	Replication
2066	JW2246 (379#10)	ais	0	0	0	0	10	Other categories	Other categories
2475	JW2667 (446#8)	alaS	0	0	0	0	14	Translation	Translation
1295	JW1412 (270#2)	aldA	0	1	0		6	Energy metabolism	Energy metabolism
3330	JW3561 (577#2)	aldB	0	0	0	0	6	Energy metabolism	Energy metabolism
1195	JW1293 (257#11)	aldH	0	0	0	0	6	Energy metabolism	Energy metabolism
1890	JW2053 (356#4)	alkA	0	0	0	0	12	Replication	Replication
2025	JW2200 (373#6)	alkB	0	0	0	0	12	Replication	Replication
456	JW0500 (156#10)	allA	0	0	0	0	9	Nucleotide metabolism	Nucleotide metabolism
460	JW0504 (157#4)	allC	0	0	0	0	8	Hypothetical	Hypothetical
455	JW0499 (156#9)	allP	0	0	0	0	15	Transport/binding protein	Transport/binding protein
2413	JW2604 (440#4)	alpA	0	0	0	0	10	Other categories	Other categories
3763	JW4013 (637#1)	alr	0	0	0	0	1	Amino acid metabolism	Amino acid metabolism
1091	JW1179 (244#10)	alr2	0	A	0	0	5	Central intermediary metabolism	Central intermediary metabolism
3797	JW4048 (642#3)	alsA	0	0	0	0	15	Transport/binding protein	Transport/binding protein
3796	JW4047 (642#2)	alsC	0	0	0	0	15	Transport/binding protein	Transport/binding protein
3795	JW4046 (642#1)	alsE	0	0	0	0	10	Other categories	Other categories
3794	JW4045 (641#5)	alsK	0	0	0	0	10	Other categories	Other categories
3798	JW4050 (643#1)	alsR	0	0	0	0	14	Translation	Translation
2242	JW2428 (420#8)	amiA	0	0	0	0	3	Cell envelope	Cell envelope
3872	JW4127 (652#6)	amiB	0	0	0	0	3	Cell envelope	Cell envelope
2593	JW2785 (459#7)	amiC	0	0	0	0	3	Cell envelope	Cell envelope
1812	JW1963 (347#3)	amn	0	0	0	0	9	Nucleotide metabolism	Nucleotide metabolism
3859	JW4111 (651#4)	ampC	0	0	0	0	10	Other categories	Other categories
99	JW0106 (112#6)	ampD	0	0	0	0	10	Other categories	Other categories
100	JW0107 (112#7)	ampE	0	0	0	0	10	Other categories	Other categories
382	JW0423 (148#1)	ampG	0	0	0	1	10	Other categories	Other categories
327	JW0367 (142#2)	ampH	0	0	0	0	10	Other categories	Other categories
400	JW0441 (150#7)	amtB	0	0	0	0	15	Transport/binding protein	Transport/binding protein
1764	JW1912 (342#10)	amyA	0	0	0	0	6	Energy metabolism	Energy metabolism
1619	JW1756 (329#6)	ansA	0	0	0	0	5	Central intermediary metabolism	Central intermediary metabolism
2725	JW2924 (476#3)	ansB	0	0	0	1	5	Central intermediary metabolism	Central intermediary metabolism
1329	JW1448 (275#1)	ansP	0	0	0	0	15	Transport/binding protein	Transport/binding protein
44	JW0049 (106#1)	apaG	0	0	0	0	8	Hypothetical	Hypothetical
43	JW0048 (105#12)	apaH	0	0	0	0	9	Nucleotide metabolism	Nucleotide metabolism
374	JW0415 (147#7)	apbA	0	0	0	0	2	Biosynthesis of cofacters, prosthetic groups, carriers	Biosynthesis of cofactors, prosthetic groups, carriers
2027	JW2202 (373#8)	apbE	0	0	0	0	2	Biosynthesis of cofacters, prosthetic groups, carriers	Biosynthesis of cofactors, prosthetic groups, carriers
892	JW0963 (225#7)	appA	1	0	0	0	5	Central intermediary metabolism	Central intermediary metabolism
891	JW0961 (225#6)	appB	0	0	0	0	6	Energy metabolism	Energy metabolism
890	JW0960 (225#5)	appC	0	0	0	0	6	Energy metabolism	Energy metabolism
502	JW0553 (161#1)	appY	1	0	0	0	5	Central intermediary metabolism	Central intermediary metabolism
416	JW0458 (152#2)	apt	0	0	0	1	9	Nucleotide metabolism	Nucleotide metabolism
793	JW0859 (212#2)	aqpZ	1	0	0	0	3	Cell envelope	Cell envelope
55	JW0061 (107#4)	araA	0	0	0	0	6	Energy metabolism	Energy metabolism
56	JW0062 (108#1)	araB	0	0	0	0	6	Energy metabolism	Energy metabolism
57	JW0063 (108#2)	araC	0	0	0	1	6	Energy metabolism	Energy metabolism
54	JW0060 (107#3)	araD	0	0	0	0	6	Energy metabolism	Energy metabolism
2617	JW2809 (463#3)	araE	0	0	0	0	9	Nucleotide metabolism	Nucleotide metabolism
1741	JW1889 (341#2)	araF	0	0	0	0	15	Transport/binding protein	Transport/binding protein
1740	JW1888 (341#1)	araG	0	0	0	0	15	Transport/binding protein	Transport/binding protein
1739	JW1887 (340#7)	araH	0	0	0	0	15	Transport/binding protein	Transport/binding protein
345	JW0386 (144#2)	araJ	0	0	0	0	15	Transport/binding protein	Transport/binding protein
4094	JW4364 (676#14)	arcA	1	0	0	0	11	Regulatory functions	Regulatory functions
2970	JW3177 (523#11)	arcB	0	0	0	0	11	Regulatory functions	Regulatory functions
466	JW0510 (157#9)	arcC	0	0	0	0	5	Central intermediary metabolism	Central intermediary metabolism
1463	JW1597 (313#3)	arcD	0	0	0	0	15	Transport/binding protein	Transport/binding protein
2644	JW2842 (466#4)	arcL	0	0	0	0	5	Central intermediary metabolism	Central intermediary metabolism
281	JW0315 (136#12)	arcM	0	0	0	0	5	Central intermediary metabolism	Central intermediary metabolism
2594	JW2786 (459#8)	argA	0	0	0	0	1	Amino acid metabolism	Amino acid metabolism
3682	JW3931 (535#5)	argB	0	0	0	0	1	Amino acid metabolism	Amino acid metabolism
3681	JW3930 (535#4)	argC	0	0	0	0	1	Amino acid metabolism	Amino acid metabolism
3111	JW3322 (624#1)	argD	0	0	0	0	1	Amino acid metabolism	Amino acid metabolism
3680	JW3929 (535#3)	argE	0	0	0	0	1	Amino acid metabolism	Amino acid metabolism
244	JW0266 (131#5)	argF	0	0	0	0	1	Amino acid metabolism	Amino acid metabolism
2933	JW3140 (520#3)	argG	0	0	0	0	1	Amino acid metabolism	Amino acid metabolism
3683	JW3932 (535#6)	argH	0	0	0	0	1	Amino acid metabolism	Amino acid metabolism
3954	JW4211 (659#1)	argI	0	0	0	0	1	Amino acid metabolism	Amino acid metabolism
2687	JW2885 (471#8)	argK	0	0	0	0	15	Transport/binding protein	Transport/binding protein
1601	JW1737 (328#2)	argM	0	1	0	1	1	Amino acid metabolism	Amino acid metabolism
2997	JW3206 (527#2)	argR	0	0	0	0	1	Amino acid metabolism	Amino acid metabolism
1719	JW1865 (338#4)	argS	0	1	0	0	14	Translation	Translation
2125	JW2307 (406#13)	argT	0	0	0	1	15	Transport/binding protein	Transport/binding protein
824	JW0891 (217#5)	aroA	0	0	0	0	1	Amino acid metabolism	Amino acid metabolism
3137	JW3352 (622#8)	aroB	0	0	0	0	6	Energy metabolism	Energy metabolism
1549	JW1683 (321#5)	aroD	0	0	0	0	1	Amino acid metabolism	Amino acid metabolism
3032	JW3242 (530#17)	aroE	0	0	0	0	1	Amino acid metabolism	Amino acid metabolism
2392	JW2582 (438#4)	aroF	0	0	0	0	1	Amino acid metabolism	Amino acid metabolism
675	JW0737 (179#5)	aroG	0	0	0	0	1	Amino acid metabolism	Amino acid metabolism
1560	JW1694 (322#3)	aroH	0	0	0	0	1	Amino acid metabolism	Amino acid metabolism
3138	JW3353 (622#9)	aroK	0	0	0	0	1	Amino acid metabolism	Amino acid metabolism
339	JW0379 (143#5)	aroL	0	0	0	0	1	Amino acid metabolism	Amino acid metabolism
340	JW0381 (143#7)	aroM	0	0	0	0	1	Amino acid metabolism	Amino acid metabolism
101	JW0108 (112#8)	aroP	0	0	0	0	15	Transport/binding protein	Transport/binding protein
3727	JW3977 (631#3)	arp	0	0	0	0	11	Regulatory functions	Regulatory functions
3249	JW3469 (607#3)	arsB	0	0	0	0	10	Other categories	Other categories
3250	JW3470 (607#4)	arsC	0	0	0	0	10	Other categories	Other categories
3248	JW3468 (607#2)	arsR	0	0	0	0	10	Other categories	Other categories
781	JW0847 (211#6)	artI	0	0	0	0	15	Transport/binding protein	Transport/binding protein
778	JW0844 (211#3)	artJ	0	0	0	0	15	Transport/binding protein	Transport/binding protein
779	JW0845 (211#4)	artM	0	0	0	0	15	Transport/binding protein	Transport/binding protein
782	JW0848 (211#7)	artP	0	0	0	0	15	Transport/binding protein	Transport/binding protein
780	JW0846 (211#5)	artQ	0	0	0	0	15	Transport/binding protein	Transport/binding protein
2494	JW2686 (448#8)	ascB	0	0	0	0	6	Energy metabolism	Energy metabolism
2493	JW2685 (448#7)	ascF	0	0	0	0	15	Transport/binding protein	Transport/binding protein
2492	JW2684 (448#6)	ascG	0	0	0	0	6	Energy metabolism	Energy metabolism
3181	JW3396 (615#1)	asd	0	0	0	0	1	Amino acid metabolism	Amino acid metabolism
3532	JW3773 (554#11)	aslA	0	0	0	0	5	Central intermediary metabolism	Central intermediary metabolism
3531	JW3772 (554#10)	aslB	0	0	0	0	5	Central intermediary metabolism	Central intermediary metabolism
1886	JW2049 (355#5)	asmA	0	0	0	0	8	Hypothetical	Hypothetical
3484	JW3722 (559#1)	asnA	0	0	0	0	1	Amino acid metabolism	Amino acid metabolism
602	JW0660 (171#7)	asnB	0	0	0	0	1	Amino acid metabolism	Amino acid metabolism
3483	JW3721 (560#17)	asnC	0	0	0	0	1	Amino acid metabolism	Amino acid metabolism
845	JW0913 (219#5)	asnS	0	0	0	1	14	Translation	Translation
3847	JW4099 (649#5)	aspA	0	1	0	0	5	Central intermediary metabolism	Central intermediary metabolism
843	JW0911 (219#3)	aspC	0	0	0	0	1	Amino acid metabolism	Amino acid metabolism
1710	JW1855 (337#8)	aspS	0	0	0	0	14	Translation	Translation
1455	JW1589 (311#12)	asr	1	0	0	0	10	Other categories	Other categories
1600	JW1736 (328#1)	astA	0	0	0	1	1	Amino acid metabolism	Amino acid metabolism
1599	JW1735 (327#9)	astD	0	0	0	1	1	Amino acid metabolism	Amino acid metabolism
1597	JW1733 (327#7)	astE	0	0	0	0	1	Amino acid metabolism	Amino acid metabolism
2036	JW2216 (375#4)	atoA	0	0	0	0	6	Energy metabolism	Energy metabolism
2038	JW2218 (375#6)	atoB	0	0	0	0	7	Fatty acid/Phospholipid metabolism	Fatty acid/Phospholipid metabolism
2034	JW2214 (375#2)	atoC	0	0	0	0	6	Energy metabolism	Energy metabolism
2035	JW2215 (375#3)	atoD	0	0	0	0	6	Energy metabolism	Energy metabolism
2037	JW2217 (375#5)	atoE	0	0	0	0	15	Transport/binding protein	Transport/binding protein
2033	JW2213 (375#1)	atoS	0	0	0	0	6	Energy metabolism	Energy metabolism
3474	JW3712 (560#8)	atpA	0	0	0	0	6	Energy metabolism	Energy metabolism
3478	JW3716 (560#12)	atpB	0	0	0	0	6	Energy metabolism	Energy metabolism
3477	JW3715 (560#11)	atpE	0	0	0	0	6	Energy metabolism	Energy metabolism
3476	JW3714 (560#10)	atpF	0	0	0	0	6	Energy metabolism	Energy metabolism
3473	JW3711 (560#7)	atpG	0	0	0	0	6	Energy metabolism	Energy metabolism
3475	JW3713 (560#9)	atpH	0	0	0	0	6	Energy metabolism	Energy metabolism
3479	JW3717 (560#13)	atpI	0	0	0	0	6	Energy metabolism	Energy metabolism
3215	JW3434 (612#9)	atzN	0	0	0	0	15	Transport/binding protein	Transport/binding protein
3313	JW3544 (579#3)	avtA	0	0	0	1	1	Amino acid metabolism	Amino acid metabolism
2823	JW3029 (508#13)	bacA	0	0	0	0	10	Other categories	Other categories
1900	JW2063 (358#1)	baeS	0	0	0	0	13	Transcription	Transcription
2565	JW2757 (455#11)	barA	0	0	0	0	11	Regulatory functions	Regulatory functions
3822	JW4074 (645#3)	basR	0	0	0	0	11	Regulatory functions	Regulatory functions
3821	JW4073 (645#2)	basS	0	0	0	0	13	Transcription	Transcription
3311	JW3542 (579#1)	bax	0	0	0	0	8	Hypothetical	Hypothetical
2279	JW2465 (424#5)	bcp	0	0	0	0	4	Celluler process	Cellular process
289	JW0323 (137#8)	bcpA	0	0	0	0	8	Hypothetical	Hypothetical
1998	JW2170 (370#11)	bcr	0	0	0	0	10	Other categories	Other categories
270	JW0303 (135#5)	betA	1	0	0	0	4	Celluler process	Cellular process
271	JW0304 (135#6)	betB	1	0	0	0	4	Celluler process	Cellular process
272	JW0305 (135#7)	betI	1	0	0	0	4	Celluler process	Cellular process
273	JW0306 (135#8)	betT	0	0	0	0	15	Transport/binding protein	Transport/binding protein
3088	JW3298 (627#17)	bfr	1	0	0	0	15	Transport/binding protein	Transport/binding protein
2671	JW2869 (469#9)	bglA	0	0	0	0	6	Energy metabolism	Energy metabolism
3461	JW3699 (561#3)	bglB	0	0	0	0	6	Energy metabolism	Energy metabolism
3462	JW3700 (561#4)	bglF	0	0	0	0	15	Transport/binding protein	Transport/binding protein
3463	JW3701 (561#5)	bglG	0	1	0	0	6	Energy metabolism	Energy metabolism
4061	JW4330 (673#2)	bglJ	0	1	0	0	8	Hypothetical	Hypothetical
1950	JW2120 (363#6)	bglX	0	0	0	0	6	Energy metabolism	Energy metabolism
2185	JW2368 (413#1)	bifF	0	0	0	0	6	Energy metabolism	Energy metabolism
694	JW0757 (201#7)	bioA	0	0	0	1	2	Biosynthesis of cofacters, prosthetic groups, carriers	Biosynthesis of cofactors, prosthetic groups, carriers
695	JW0758 (201#8)	bioB	0	0	0	0	2	Biosynthesis of cofacters, prosthetic groups, carriers	Biosynthesis of cofactors, prosthetic groups, carriers
697	JW0760 (202#2)	bioC	0	0	0	0	2	Biosynthesis of cofacters, prosthetic groups, carriers	Biosynthesis of cofactors, prosthetic groups, carriers
698	JW0761 (202#3)	bioD	0	0	0	0	2	Biosynthesis of cofacters, prosthetic groups, carriers	Biosynthesis of cofactors, prosthetic groups, carriers
696	JW0759 (202#1)	bioF	0	0	0	0	2	Biosynthesis of cofacters, prosthetic groups, carriers	Biosynthesis of cofactors, prosthetic groups, carriers
3160	JW3375 (619#8)	bioH	0	0	0	0	2	Biosynthesis of cofacters, prosthetic groups, carriers	Biosynthesis of cofactors, prosthetic groups, carriers
3692	JW3941 (534#3)	birA	0	0	0	0	2	Biosynthesis of cofacters, prosthetic groups, carriers	Biosynthesis of cofactors, prosthetic groups, carriers
1716	JW1861 (337#14)	bisZ	0	0	0	0	2	Biosynthesis of cofacters, prosthetic groups, carriers	Biosynthesis of cofactors, prosthetic groups, carriers
3858	JW4110 (651#3)	blc	0	0	0	0	3	Cell envelope	Cell envelope
384	JW0425 (148#3)	bolA	1	0	0	1	8	Hypothetical	Hypothetical
350	JW0391 (144#6)	brnQ	0	0	0	0	15	Transport/binding protein	Transport/binding protein
3689	JW3938 (535#12)	btuB	0	0	0	0	15	Transport/binding protein	Transport/binding protein
1566	JW1701 (323#5)	btuC	0	0	0	0	15	Transport/binding protein	Transport/binding protein
1564	JW1699 (323#3)	btuD	0	0	0	0	15	Transport/binding protein	Transport/binding protein
1565	JW1700 (323#4)	btuE	0	0	0	0	15	Transport/binding protein	Transport/binding protein
1165	JW1262 (254#8)	btuR	0	0	0	0	2	Biosynthesis of cofacters, prosthetic groups, carriers	Biosynthesis of cofactors, prosthetic groups, carriers
3840	JW4092 (648#1)	cadA	0	0	0	0	5	Central intermediary metabolism	Central intermediary metabolism
3841	JW4093 (648#2)	cadB	0	0	0	0	15	Transport/binding protein	Transport/binding protein
3842	JW4094 (648#3)	cadC	0	0	0	0	5	Central intermediary metabolism	Central intermediary metabolism
33	JW0038 (105#1)	caiA	0	0	0	0	7	Fatty acid/Phospholipid metabolism	Fatty acid/Phospholipid metabolism
32	JW0037 (104#2)	caiB	0	0	0	0	7	Fatty acid/Phospholipid metabolism	Fatty acid/Phospholipid metabolism
31	JW0036 (104#1)	caiC	0	0	0	0	1	Amino acid metabolism	Amino acid metabolism
30	JW0035 (103#15)	caiD	0	0	0	0	7	Fatty acid/Phospholipid metabolism	Fatty acid/Phospholipid metabolism
29	JW0034 (103#14)	caiE	0	0	0	0	7	Fatty acid/Phospholipid metabolism	Fatty acid/Phospholipid metabolism
28	JW0033 (103#13)	caiF	0	0	0	0	7	Fatty acid/Phospholipid metabolism	Fatty acid/Phospholipid metabolism
34	JW0039 (105#2)	caiT	0	0	0	0	7	Fatty acid/Phospholipid metabolism	Fatty acid/Phospholipid metabolism
26	JW0030 (103#10)	carA	0	0	0	0	9	Nucleotide metabolism	Nucleotide metabolism
27	JW0031 (103#11)	carB	0	0	0	0	9	Nucleotide metabolism	Nucleotide metabolism
1815	JW1966 (347#6)	cbl	0	0	0	0	11	Regulatory functions	Regulatory functions
911	JW0985 (227#7)	cbpA	0	0	0	0	4	Celluler process	Cellular process
2822	JW3028 (508#12)	cca	0	0	0	0	14	Translation	Translation
2255	JW2441 (421#13)	cchA	0	0	0	0	8	Hypothetical	Hypothetical
2254	JW2440 (421#12)	cchB	0	0	0	0	8	Hypothetical	Hypothetical
2014	JW2189 (372#9)	ccmA	0	0	0	0	2	Biosynthesis of cofacters, prosthetic groups, carriers	Biosynthesis of cofactors, prosthetic groups, carriers
2013	JW2188 (372#8)	ccmB	0	0	0	0	2	Biosynthesis of cofacters, prosthetic groups, carriers	Biosynthesis of cofactors, prosthetic groups, carriers
2012	JW2187 (372#7)	ccmC	0	0	0	0	2	Biosynthesis of cofacters, prosthetic groups, carriers	Biosynthesis of cofactors, prosthetic groups, carriers
2011	JW2186 (372#6)	ccmD	0	0	0	0	2	Biosynthesis of cofacters, prosthetic groups, carriers	Biosynthesis of cofactors, prosthetic groups, carriers
2010	JW2185 (372#5)	ccmE	0	0	0	0	6	Energy metabolism	Energy metabolism
2009	JW2184 (372#4)	ccmF	0	0	0	0	6	Energy metabolism	Energy metabolism
2007	JW2182 (372#2)	ccmH	0	0	0	0	6	Energy metabolism	Energy metabolism
1960	JW2131 (366#3)	cdd	0	0	0	0	9	Nucleotide metabolism	Nucleotide metabolism
3641	JW3889 (539#1)	cdh	0	0	0	0	7	Fatty acid/Phospholipid metabolism	Fatty acid/Phospholipid metabolism
163	JW0170 (121#2)	cdsA	0	1	0	0	7	Fatty acid/Phospholipid metabolism	Fatty acid/Phospholipid metabolism
1584	JW1720 (325#6)	cedA	0	0	0	0	4	Celluler process	Cellular process
1591	JW1727 (327#1)	celA	0	0	0	0	15	Transport/binding protein	Transport/binding protein
1590	JW1726 (326#5)	celB	0	0	0	0	15	Transport/binding protein	Transport/binding protein
1589	JW1725 (326#4)	celC	0	0	0	0	15	Transport/binding protein	Transport/binding protein
1588	JW1724 (326#3)	celD	0	0	0	0	6	Energy metabolism	Energy metabolism
1587	JW1723 (326#2)	celF	0	0	0	0	6	Energy metabolism	Energy metabolism
1519	JW1653 (319#5)	cfa	0	0	0	0	7	Fatty acid/Phospholipid metabolism	Fatty acid/Phospholipid metabolism
1117	JW1207 (248#6)	chaA	0	0	0	0	15	Transport/binding protein	Transport/binding protein
1118	JW1208 (248#7)	chaB	0	0	0	0	15	Transport/binding protein	Transport/binding protein
1119	JW1209 (248#8)	chaC	0	0	0	0	15	Transport/binding protein	Transport/binding protein
1731	JW1877 (339#4)	cheA	0	0	0	1	4	Celluler process	Cellular process
1726	JW1872 (338#10)	cheB	0	0	0	0	4	Celluler process	Cellular process
1727	JW1873 (338#11)	cheR	0	0	0	1	4	Celluler process	Cellular process
1730	JW1876 (339#3)	cheW	0	0	0	0	4	Celluler process	Cellular process
1725	JW1871 (338#9)	cheY	0	0	0	1	4	Celluler process	Cellular process
1724	JW1870 (338#8)	cheZ	0	1	0	1	4	Celluler process	Cellular process
3089	JW3300 (627#19)	chiA	0	0	0	0	10	Other categories	Other categories
2561	JW2753 (455#6)	chpA	1	0	0	0	10	Other categories	Other categories
3927	JW4184 (657#11)	chpB	0	0	0	0	10	Other categories	Other categories
2562	JW2754 (455#7)	chpR	1	0	0	0	10	Other categories	Other categories
3926	JW4183 (657#10)	chpS	0	0	0	0	10	Other categories	Other categories
1369	JW1492 (301#1)	chuR	0	0	0		5	Central intermediary metabolism	Central intermediary metabolism
2063	JW2243 (379#7)	cinA	0	0	0	1	8	Hypothetical	Hypothetical
1971	JW2142 (367#4)	cirA	0	1	0	0	15	Transport/binding protein	Transport/binding protein
558	JW0611 (168#3)	citA	0	0	0	0	15	Transport/binding protein	Transport/binding protein
559	JW0612 (168#4)	citB	0	0	0	0	15	Transport/binding protein	Transport/binding protein
557	JW0610 (168#2)	citC	0	0	0	0	6	Energy metabolism	Energy metabolism
556	JW0609 (168#1)	citD	0	0	0		6	Energy metabolism	Energy metabolism
555	JW0608 (167#10)	citE	0	0	0	1	6	Energy metabolism	Energy metabolism
554	JW0607 (167#9)	citF	0	0	0	0	6	Energy metabolism	Energy metabolism
552	JW0605 (167#7.1)	citG	0	0	0	0	8	Hypothetical	Hypothetical
551	JW0604 (167#7)	citT	0	0	0	0	15	Transport/binding protein	Transport/binding protein
553	JW0606 (167#8)	citX	0	0	0	0	6	Energy metabolism	Energy metabolism
799	JW0866 (213#7)	clpA	0	0	0	0	10	Other categories	Other categories
2385	JW2573 (437#6)	clpB	0	0	0	0	10	Other categories	Other categories
386	JW0427 (148#5)	clpP	1	0	0	0	10	Other categories	Other categories
387	JW0428 (148#6)	clpX	0	0	0	0	10	Other categories	Other categories
1146	JW1241 (252#6)	cls	0	0	0	0	7	Fatty acid/Phospholipid metabolism	Fatty acid/Phospholipid metabolism
1083	JW1171 (244#2)	clyA	0	0	0	0	10	Other categories	Other categories
826	JW0893 (217#7)	cmk	0	1	0	0	9	Nucleotide metabolism	Nucleotide metabolism
2702	JW2900 (473#6)	cmtA	0	0	0	0	15	Transport/binding protein	Transport/binding protein
2703	JW2901 (473#7)	cmtB	0	0	0	0	15	Transport/binding protein	Transport/binding protein
3693	JW3942 (534#4)	coaA	0	0	0	0	2	Biosynthesis of cofacters, prosthetic groups, carriers	Biosynthesis of cofactors, prosthetic groups, carriers
1023	JW1107 (238#10)	cobB	0	0	0	0	2	Biosynthesis of cofacters, prosthetic groups, carriers	Biosynthesis of cofactors, prosthetic groups, carriers
1819	JW1970 (348#1)	cobS	0	0	0	0	2	Biosynthesis of cofacters, prosthetic groups, carriers	Biosynthesis of cofactors, prosthetic groups, carriers
1818	JW1969 (347#9)	cobT	0	0	0	0	2	Biosynthesis of cofacters, prosthetic groups, carriers	Biosynthesis of cofactors, prosthetic groups, carriers
1820	JW1971 (348#2)	cobU	0	0	0	0	2	Biosynthesis of cofacters, prosthetic groups, carriers	Biosynthesis of cofactors, prosthetic groups, carriers
294	JW0328 (138#3)	codA	0	0	0	1	9	Nucleotide metabolism	Nucleotide metabolism
293	JW0327 (138#2)	codB	0	0	0	0	15	Transport/binding protein	Transport/binding protein
431	JW0473 (154#3)	copA	0	0	0	0	15	Transport/binding protein	Transport/binding protein
1802	JW1952 (344#20)	copR	0	0	0	0	11	Regulatory functions	Regulatory functions
3548	JW3789 (552#3)	corA	0	0	0	0	15	Transport/binding protein	Transport/binding protein
3915	JW4171 (656#4)	cpdB	0	1	0	0	9	Nucleotide metabolism	Nucleotide metabolism
1871	JW2034 (353#4)	cpsB	1	0	0	0	5	Central intermediary metabolism	Central intermediary metabolism
1870	JW2033 (353#3)	cpsG	1	0	0	0	5	Central intermediary metabolism	Central intermediary metabolism
3635	JW3882 (540#2)	cpxA	0	0	0	0	11	Regulatory functions	Regulatory functions
3637	JW3885 (540#4)	cpxP	0	0	0	1	11	Regulatory functions	Regulatory functions
3636	JW3883 (540#3)	cpxR	0	0	0	0	13	Transcription	Transcription
562	JW0617 (168#7)	crcA	0	0	0	0	8	Hypothetical	Hypothetical
564	JW0619 (168#9)	crcB	0	0	0	0	8	Hypothetical	Hypothetical
4090	JW4360 (676#10)	creA	0	0	0	0	11	Regulatory functions	Regulatory functions
4091	JW4361 (676#11)	creB	0	0	0	0	11	Regulatory functions	Regulatory functions
4092	JW4362 (676#12)	creC	0	0	0	0	11	Regulatory functions	Regulatory functions
4093	JW4363 (676#13)	creD	0	0	0	0	15	Transport/binding protein	Transport/binding protein
219	JW0230 (128#1)	crl	0	0	0	1	3	Cell envelope	Cell envelope
3109	JW3320 (625#11)	crp	0	0	0	0	11	Regulatory functions	Regulatory functions
947	JW1025 (231#10)	csgA	0	0	0	0	3	Cell envelope	Cell envelope
946	JW1024 (231#9)	csgB	0	0	0		3	Cell envelope	Cell envelope
948	JW1026 (232#1)	csgC	0	0	0	0	10	Other categories	Other categories
945	JW1023 (231#8)	csgD	0	0	0	0	4	Celluler process	Cellular process
944	JW1022 (231#7)	csgE	0	0	0	0	3	Cell envelope	Cell envelope
943	JW1021 (231#6)	csgF	0	0	0		3	Cell envelope	Cell envelope
942	JW1020 (231#5)	csgG	0	0	0	0	3	Cell envelope	Cell envelope
2332	JW2519 (431#3)	csiE	0	0	0	0	10	Other categories	Other categories
3298	JW3525 (602#13)	cspA	1	1	0	0	10	Other categories	Other categories
1423	JW1549 (309#1)	cspB	0	1	0		10	Other categories	Other categories
1670	JW1812 (335#9)	cspC	1	0	0	0	10	Other categories	Other categories
797	JW0864 (213#5)	cspD	0	0	0	1	10	Other categories	Other categories
563	JW0618 (168#8)	cspE	1	0	0	1	10	Other categories	Other categories
1424	JW1550 (309#2)	cspF	0	1	0	0	10	Other categories	Other categories
901	JW0974 (226#8)	cspG	1	1	0	0	10	Other categories	Other categories
900	JW0973 (226#7)	cspH	1	1	0	0	10	Other categories	Other categories
1418	JW1544 (308#1)	cspI	0	0	0	0	10	Other categories	Other categories
2474	JW2666 (446#7)	csrA	0	0	0	0	11	Regulatory functions	Regulatory functions
538	JW0590 (165#13)	cstA	1	0	0	0	10	Other categories	Other categories
434	JW0476 (154#6)	cueR	0	0	0	0	11	Regulatory functions	Regulatory functions
513	JW0564 (163#5)	cusA	0	0	0	0	8	Hypothetical	Hypothetical
512	JW0563 (163#4)	cusB	0	0	0	0	8	Hypothetical	Hypothetical
510	JW0561 (163#2)	cusC	0	0	0	0	8	Hypothetical	Hypothetical
509	JW0560 (163#1)	cusR	0	0	0	0	11	Regulatory functions	Regulatory functions
508	JW0559 (162#5)	cusS	0	0	0	0	3	Cell envelope	Cell envelope
3845	JW4097 (649#3)	cutA	1	0	0	0	3	Cell envelope	Cell envelope
3844	JW4096 (649#2)	cutA2	0	0	0	0	10	Other categories	Other categories
3843	JW4095 (649#1)	cutA3	0	0	0	0	8	Hypothetical	Hypothetical
1718	JW1863 (338#2)	cutC	0	0	0	0	10	Other categories	Other categories
179	JW0188 (123#8)	cutF	0	0	0	0	15	Transport/binding protein	Transport/binding protein
3537	JW3778 (553#5)	cyaA	0	0	0	0	11	Regulatory functions	Regulatory functions
3538	JW3779 (553#6)	cyaY	0	0	0	0	8	Hypothetical	Hypothetical
3938	JW4195 (657#22)	cybC	0	0	0	0	6	Energy metabolism	Energy metabolism
661	JW0722 (178#2)	cydA	0	0	0	0	6	Energy metabolism	Energy metabolism
662	JW0723 (178#3)	cydB	0	0	0	1	6	Energy metabolism	Energy metabolism
802	JW0869 (214#5)	cydC	0	0	0	0	15	Transport/binding protein	Transport/binding protein
803	JW0870 (214#6)	cydD	0	0	0	0	15	Transport/binding protein	Transport/binding protein
295	JW0329 (138#4)	cynR	0	0	0	0	6	Energy metabolism	Energy metabolism
297	JW0331 (138#6)	cynS	0	0	0	0	5	Central intermediary metabolism	Central intermediary metabolism
296	JW0330 (138#5)	cynT	0	0	0	0	5	Central intermediary metabolism	Central intermediary metabolism
298	JW0332 (138#7)	cynX	0	0	0	0	15	Transport/binding protein	Transport/binding protein
381	JW0422 (147#17)	cyoA	0	0	0	1	6	Energy metabolism	Energy metabolism
380	JW0421 (147#16)	cyoB	0	0	0	0	6	Energy metabolism	Energy metabolism
379	JW0420 (147#15)	cyoC	0	0	0	0	6	Energy metabolism	Energy metabolism
378	JW0419 (147#14)	cyoD	0	0	0	1	6	Energy metabolism	Energy metabolism
377	JW0418 (147#13)	cyoE	0	0	0	0	6	Energy metabolism	Energy metabolism
2230	JW2415 (419#4)	cysA	0	0	0	0	15	Transport/binding protein	Transport/binding protein
1170	JW1267 (254#13)	cysB	0	1	0	0	1	Amino acid metabolism	Amino acid metabolism
2528	JW2720 (452#6)	cysC	0	0	0	0	5	Central intermediary metabolism	Central intermediary metabolism
2530	JW2722 (452#8)	cysD	0	1	0	0	5	Central intermediary metabolism	Central intermediary metabolism
3349	JW3582 (575#5)	cysE	0	0	0	0	1	Amino acid metabolism	Amino acid metabolism
3119	JW3331 (624#10)	cysG	0	0	0	0	2	Biosynthesis of cofacters, prosthetic groups, carriers	Biosynthesis of cofactors, prosthetic groups, carriers
2540	JW2732 (453#4)	cysH	0	1	0	0	5	Central intermediary metabolism	Central intermediary metabolism
2541	JW2733 (453#5)	cysI	0	0	0	0	5	Central intermediary metabolism	Central intermediary metabolism
2542	JW2734 (454#1)	cysJ	0	0	0	0	5	Central intermediary metabolism	Central intermediary metabolism
2222	JW2407 (418#1)	cysK	0	1	0	0	1	Amino acid metabolism	Amino acid metabolism
2229	JW2414 (419#3)	cysM	0	0	0	0	1	Amino acid metabolism	Amino acid metabolism
2233	JW2418 (419#7)	cysP	0	0	0	0	15	Transport/binding protein	Transport/binding protein
3916	JW4172 (656#5)	cysQ	0	0	0	0	5	Central intermediary metabolism	Central intermediary metabolism
471	JW0515 (157#14)	cysS	0	0	0	0	14	Translation	Translation
2232	JW2417 (419#6)	cysU	0	0	0	0	15	Transport/binding protein	Transport/binding protein
2231	JW2416 (419#5)	cysW	0	0	0	0	15	Transport/binding protein	Transport/binding protein
2221	JW2406 (417#13)	cysZ	0	0	0	0	15	Transport/binding protein	Transport/binding protein
3657	JW3905 (538#7)	cytR	0	0	0	0	11	Regulatory functions	Regulatory functions
673	JW0735 (179#3)	czcD	0	0	0	0	8	Hypothetical	Hypothetical
572	JW0627 (168#17)	dacA	0	0	0	0	3	Cell envelope	Cell envelope
2942	JW3149 (521#8)	dacB	0	0	0	0	3	Cell envelope	Cell envelope
758	JW0823 (209#9)	dacC	0	0	0	0	3	Cell envelope	Cell envelope
1090	JW1178 (244#9)	dadA	0	1	0	1	5	Central intermediary metabolism	Central intermediary metabolism
3135	JW3350 (622#6)	dam	0	0	0	0	12	Replication	Replication
3136	JW3351 (622#7)	damX	0	0	0	0	8	Hypothetical	Hypothetical
2277	JW2463 (424#3)	dapA	0	0	0	0	1	Amino acid metabolism	Amino acid metabolism
25	JW0029 (103#9)	dapB	0	0	0	1	1	Amino acid metabolism	Amino acid metabolism
153	JW0161 (120#1)	dapD	0	0	0	0	1	Amino acid metabolism	Amino acid metabolism
2270	JW2456 (423#2)	dapE	0	0	0	0	1	Amino acid metabolism	Amino acid metabolism
3541	JW3782 (553#8)	dapF	0	0	0	0	1	Amino acid metabolism	Amino acid metabolism
1237	JW1337 (262#6)	dbpA	0	0	0	0	13	Transcription	Transcription
1887	JW2050 (356#1)	dcd	0	0	0	0	9	Nucleotide metabolism	Nucleotide metabolism
1794	JW1944 (344#13)	dcm	0	0	0	0	12	Replication	Replication
1406	JW1531 (306#11)	dcp	0	0	0	0	10	Other categories	Other categories
3274	JW3496 (604#1)	dctA	0	1	0	1	15	Transport/binding protein	Transport/binding protein
3846	JW4098 (649#4)	dcuA	0	0	0	0	15	Transport/binding protein	Transport/binding protein
3832	JW4084 (646#7)	dcuB	0	0	0	0	15	Transport/binding protein	Transport/binding protein
561	JW0616 (168#6)	dcuC	0	0	0	0	2	Biosynthesis of cofacters, prosthetic groups, carriers	Biosynthesis of cofactors, prosthetic groups, carriers
2987	JW3196 (526#2)	dcuD	0	0	0	0	10	Other categories	Other categories
3833	JW4085 (646#8)	dcuR	0	0	0	0	11	Regulatory functions	Regulatory functions
3834	JW4086 (647#1)	dcuS	0	0	0	0	11	Regulatory functions	Regulatory functions
2192	JW2375 (414#4)	ddg	1	0	0	0	3	Cell envelope	Cell envelope
84	JW0090 (111#4)	ddlB	0	0	0	0	3	Cell envelope	Cell envelope
2139	JW2321 (408#2)	ddpX	1	0	0	0	3	Cell envelope	Cell envelope
2924	JW3131 (518#16)	deaD	0	0	0	1	13	Transcription	Transcription
2132	JW2314 (407#5)	dedA	0	0	0	0	8	Hypothetical	Hypothetical
2129	JW2311 (407#2)	dedD	0	0	0	0	8	Hypothetical	Hypothetical
2128	JW2310 (407#1)	dedE	0	0	0	0	10	Other categories	Other categories
4075	JW4345 (674#8)	deoA	0	1	0	0	9	Nucleotide metabolism	Nucleotide metabolism
4076	JW4346 (674#9)	deoB	0	1	0	0	9	Nucleotide metabolism	Nucleotide metabolism
4074	JW4344 (674#7)	deoC	0	1	0	0	9	Nucleotide metabolism	Nucleotide metabolism
4077	JW4347 (674#10)	deoD	0	1	0	0	9	Nucleotide metabolism	Nucleotide metabolism
759	JW0824 (209#10)	deoR	0	0	0	0	9	Nucleotide metabolism	Nucleotide metabolism
3381	JW3614 (572#7)	dfp	0	0	0	0	12	Replication	Replication
3753	JW4002 (635#8)	dgkA	0	0	0	0	7	Fatty acid/Phospholipid metabolism	Fatty acid/Phospholipid metabolism
3432	JW3669 (565#1)	dgoA	0	0	0	0	10	Other categories	Other categories
3433	JW3670 (565#2)	dgoK	0	0	0	0	10	Other categories	Other categories
3434	JW3671 (565#2.1)	dgoR	0	0	0	0	6	Energy metabolism	Energy metabolism
3431	JW3668 (566#10)	dgoT	0	0	0	0	15	Transport/binding protein	Transport/binding protein
148	JW0156 (119#5)	dgt	0	0	0	0	9	Nucleotide metabolism	Nucleotide metabolism
2335	JW2522 (431#6)	dgxA	0	0	0	0	8	Hypothetical	Hypothetical
2336	JW2523 (431#7)	dgxB	0	0	0	0	6	Energy metabolism	Energy metabolism
1102	JW1192 (246#3)	dhaR	0	0	0	0	11	Regulatory functions	Regulatory functions
1434	JW1562 (309#12)	dicA	0	0	0	0	4	Celluler process	Cellular process
1433	JW1561 (309#11)	dicC	0	0	0	0	4	Celluler process	Cellular process
3387	JW3620 (572#13)	dinD	0	1	0	0	12	Replication	Replication
3755	JW4004 (636#2)	dinF	1	1	0	1	12	Replication	Replication
720	JW0784 (204#5)	dinG	1	1	0	0	12	Replication	Replication
965	JW1048 (233#9)	dinI	1	1	0	1	12	Replication	Replication
205	JW0216 (127#4)	dinJ	0	1	0	0	8	Hypothetical	Hypothetical
210	JW0221 (127#9)	dinP	1	1	0	0	12	Replication	Replication
2136	JW2318 (407#9)	div	0	0	0	0	8	Hypothetical	Hypothetical
49	JW0054 (106#6)	djlA	0	1	0	0	10	Other categories	Other categories
133	JW0141 (116#3)	dksA	1	0	0	0	12	Replication	Replication
1951	JW2121 (364#1)	dld	0	0	0	0	6	Energy metabolism	Energy metabolism
811	JW0878 (215#8)	dmsB	0	0	0	0	6	Energy metabolism	Energy metabolism
812	JW0879 (215#9)	dmsC	0	0	0	0	6	Energy metabolism	Energy metabolism
3762	JW4012 (636#10)	dnaB	0	0	0	0	12	Replication	Replication
170	JW0179 (122#3)	dnaE	0	1	0	0	12	Replication	Replication
2832	JW3038 (509#9)	dnaG	0	0	0	0	12	Replication	Replication
14	JW0014 (102#6)	dnaJ	0	0	0	1	4	Celluler process	Cellular process
13	JW0013 (102#5)	dnaK	1	0	0	1	4	Celluler process	Cellular process
3441	JW3678 (565#9)	dnaN	0	0	0	0	12	Replication	Replication
196	JW0205 (126#2)	dnaQ	0	0	0	0	12	Replication	Replication
4057	JW4326 (672#6)	dnaT	0	0	0	0	12	Replication	Replication
417	JW0459 (152#3)	dnaX	0	1	0	0	13	Transcription	Transcription
192	JW0201 (125#5)	dniR	0	0	0	0	6	Energy metabolism	Energy metabolism
1361	JW1484 (280#2)	dos	0	0	0	0	10	Other categories	Other categories
2641	JW2839 (466#1)	dpaL	0	0	0	1	1	Amino acid metabolism	Amino acid metabolism
3288	JW3513 (602#1)	dppA	0	1	0	1	4	Celluler process	Cellular process
3286	JW3511 (603#12)	dppC	0	0	0	0	15	Transport/binding protein	Transport/binding protein
3285	JW3510 (603#11)	dppD	0	0	0	0	15	Transport/binding protein	Transport/binding protein
3284	JW3509 (603#10)	dppF	0	0	0	1	15	Transport/binding protein	Transport/binding protein
732	JW0797 (206#4)	dps	1	1	0	0	10	Other categories	Other categories
3587	JW3832 (547#1)	dsbA	0	0	0	0	14	Translation	Translation
1086	JW1174 (244#5)	dsbB	0	0	0	0	3	Cell envelope	Cell envelope
2663	JW2861 (469#1)	dsbC	0	0	0	0	3	Cell envelope	Cell envelope
2008	JW2183 (372#3)	dsbE	0	0	0	0	14	Translation	Translation
544	JW0597 (166#7)	dsbG	0	0	0	0	3	Cell envelope	Cell envelope
2180	JW2363 (412#3)	dsdA	0	1	0	0	5	Central intermediary metabolism	Central intermediary metabolism
2178	JW2361 (412#1)	dsdC	0	0	0	0	5	Central intermediary metabolism	Central intermediary metabolism
2179	JW2362 (412#2)	dsdX	0	0	0	0	15	Transport/binding protein	Transport/binding protein
1787	JW1936 (344#5)	dsrB	0	0	0	0	8	Hypothetical	Hypothetical
3382	JW3615 (572#8)	dut	0	0	0	0	9	Nucleotide metabolism	Nucleotide metabolism
161	JW0168 (120#9)	dxr	0	0	0	0	5	Central intermediary metabolism	Central intermediary metabolism
369	JW0410 (146#13)	dxs	0	0	0	0	5	Central intermediary metabolism	Central intermediary metabolism
262	JW0291 (134#4)	eaeH	0	0	0	0	10	Other categories	Other categories
2841	JW3047 (510#8)	ebgA	0	0	0	0	6	Energy metabolism	Energy metabolism
2842	JW3048 (511#1)	ebgC	0	0	0	0	6	Energy metabolism	Energy metabolism
2840	JW3046 (510#7)	ebgR	0	0	0	0	6	Energy metabolism	Energy metabolism
1458	JW1592 (312#1)	ebr	0	0	0	0	8	Hypothetical	Hypothetical
3856	JW4108 (651#1)	ecnB	0	0	0	0	10	Other categories	Other categories
2022	JW2197 (373#3)	eco	0	0	0	0	10	Other categories	Other categories
129	JW0136 (115#15)	ecpD	0	0	0	0	3	Cell envelope	Cell envelope
1694	JW1839 (336#20)	eda	0	0	0	0	6	Energy metabolism	Energy metabolism
1695	JW1840 (336#21)	edd	0	0	0	0	6	Energy metabolism	Energy metabolism
3855	JW4107 (650#4)	efp	0	0	0	0	14	Translation	Translation
2082	JW2262 (402#1)	elaA	0	0	0	0	10	Other categories	Other categories
2081	JW2261 (401#2)	elaB	0	0	0	0	10	Other categories	Other categories
2083	JW2263 (402#2)	elaC	0	0	0	0	10	Other categories	Other categories
2084	JW2264 (402#2.1)	elaD	0	0	0	0	10	Other categories	Other categories
2468	JW2660 (446#1)	emrA	0	0	0	1	10	Other categories	Other categories
2469	JW2661 (446#2)	emrB	0	0	0	0	10	Other categories	Other categories
3412	JW3649 (567#2)	emrD	0	0	0	0	10	Other categories	Other categories
484	JW0531 (160#2)	emrE	0	0	0	0	10	Other categories	Other categories
2182	JW2365 (412#5)	emrK	0	0	0	0	10	Other categories	Other categories
2467	JW2659 (445#20)	emrR	0	0	0	0	8	Hypothetical	Hypothetical
2181	JW2364 (412#4)	emrY	0	0	0	0	10	Other categories	Other categories
643	JW0704 (175#9)	end8	0	0	0	0	9	Nucleotide metabolism	Nucleotide metabolism
2713	JW2912 (475#2)	endA	0	0	0	0	9	Nucleotide metabolism	Nucleotide metabolism
2558	JW2750 (455#3)	eno	0	0	0	0	6	Energy metabolism	Energy metabolism
1253	JW1357 (263#11)	enpP	0	0	0	0	10	Other categories	Other categories
536	JW0588 (165#11)	entA	0	0	0	0	2	Biosynthesis of cofacters, prosthetic groups, carriers	Biosynthesis of cofactors, prosthetic groups, carriers
535	JW0587 (165#10)	entB	0	0	0	0	2	Biosynthesis of cofacters, prosthetic groups, carriers	Biosynthesis of cofactors, prosthetic groups, carriers
533	JW0585 (165#8)	entC	0	0	0	0	2	Biosynthesis of cofacters, prosthetic groups, carriers	Biosynthesis of cofactors, prosthetic groups, carriers
521	JW0574 (164#6)	entD	0	0	0	0	2	Biosynthesis of cofacters, prosthetic groups, carriers	Biosynthesis of cofactors, prosthetic groups, carriers
525	JW0578 (164#10)	entF	1	0	0	0	2	Biosynthesis of cofacters, prosthetic groups, carriers	Biosynthesis of cofactors, prosthetic groups, carriers
3024	JW3234 (530#7)	envD	0	0	0	0	10	Other categories	Other categories
1183	JW1281 (256#6)	envM	0	0	0	1	7	Fatty acid/Phospholipid metabolism	Fatty acid/Phospholipid metabolism
3022	JW3232 (530#5)	envR	0	0	0	0	13	Transcription	Transcription
504	JW0555 (162#1)	envY	0	0	0	0	3	Cell envelope	Cell envelope
3152	JW3367 (620#6)	envZ	0	0	0	0	11	Regulatory functions	Regulatory functions
2736	JW2935 (477#2)	epsM	0	0	0	0	8	Hypothetical	Hypothetical
2363	JW2550 (434#9)	era	0	0	0	0	11	Regulatory functions	Regulatory functions
1817	JW1968 (347#8)	erfK	0	1	0	0	8	Hypothetical	Hypothetical
2248	JW2434 (421#6)	eutB	0	0	0	0	7	Fatty acid/Phospholipid metabolism	Fatty acid/Phospholipid metabolism
2253	JW2439 (421#11)	eutE	0	0	0	0	6	Energy metabolism	Energy metabolism
2251	JW2437 (421#9)	eutG	0	0	0	0	6	Energy metabolism	Energy metabolism
2250	JW2436 (421#8)	eutH	0	0	0	0	6	Energy metabolism	Energy metabolism
2256	JW2442 (421#14)	eutI	0	0	0	0	6	Energy metabolism	Energy metabolism
2252	JW2438 (421#10)	eutJ	0	0	0	0	8	Hypothetical	Hypothetical
2183	JW2366 (412#6)	evgA	0	0	0	0	13	Transcription	Transcription
2184	JW2367 (412#7)	evgS	0	0	0	0	13	Transcription	Transcription
2772	JW2974 (505#4)	exbB	1	0	0	0	15	Transport/binding protein	Transport/binding protein
2771	JW2973 (505#3)	exbD	1	0	0	0	15	Transport/binding protein	Transport/binding protein
2738	JW2937 (477#4)	exeC	0	0	0	0	8	Hypothetical	Hypothetical
2737	JW2936 (477#3)	exeL	0	0	0	0	8	Hypothetical	Hypothetical
2577	JW2769 (457#8)	exo	0	0	0	0	10	Other categories	Other categories
482	JW0526 (159#2)	EXO_LAMBD	0	0	0		10	Other categories	Other categories
1688	JW1833 (336#14)	exoX	0	0	0	0	12	Replication	Replication
2775	JW2977 (505#7)	exsA	0	0	0	0	8	Hypothetical	Hypothetical
2859	JW3065 (513#2)	exuR	0	0	0	0	6	Energy metabolism	Energy metabolism
2858	JW3064 (513#1)	exuT	0	0	0	0	15	Transport/binding protein	Transport/binding protein
868	JW0937 (222#7)	fabA	0	1	0	0	7	Fatty acid/Phospholipid metabolism	Fatty acid/Phospholipid metabolism
2138	JW2320 (408#1)	fabB	0	0	0	1	7	Fatty acid/Phospholipid metabolism	Fatty acid/Phospholipid metabolism
995	JW1078 (236#1)	fabD	0	0	0	0	7	Fatty acid/Phospholipid metabolism	Fatty acid/Phospholipid metabolism
998	JW1081 (236#4)	fabF	0	0	0	0	7	Fatty acid/Phospholipid metabolism	Fatty acid/Phospholipid metabolism
996	JW1079 (236#2)	fabG	0	0	0	0	7	Fatty acid/Phospholipid metabolism	Fatty acid/Phospholipid metabolism
994	JW1077 (235#9)	fabH	0	0	0	0	7	Fatty acid/Phospholipid metabolism	Fatty acid/Phospholipid metabolism
166	JW0175 (121#7)	fabZ	0	1	0	0	10	Other categories	Other categories
3577	JW3821 (550#16)	fadA	0	0	0	0	6	Energy metabolism	Energy metabolism
3578	JW3822 (549#1)	fadB	0	0	0	1	6	Energy metabolism	Energy metabolism
1655	JW1794 (334#1)	fadD	0	0	0	0	6	Energy metabolism	Energy metabolism
2846	JW3052 (511#5)	fadH	0	0	0	0	6	Energy metabolism	Energy metabolism
2159	JW2341 (410#5)	fadL	0	1	0	0	15	Transport/binding protein	Transport/binding protein
1088	JW1176 (244#7)	fadR	0	0	0	0	6	Energy metabolism	Energy metabolism
658	JW0719 (177#4)	farR	0	0	0	0	13	Transcription	Transcription
2694	JW2892 (472#5)	fba	0	0	0	0	6	Energy metabolism	Energy metabolism
3934	JW4191 (657#18)	fbp	0	0	0	0	5	Central intermediary metabolism	Central intermediary metabolism
3620	JW3866 (542#1)	fdhD	0	0	0	0	6	Energy metabolism	Energy metabolism
3616	JW3862 (543#9)	fdhE	0	0	0	0	6	Energy metabolism	Energy metabolism
3790	JW4040 (640#8)	fdhF	0	0	0	0	6	Energy metabolism	Energy metabolism
1347	JW1470 (278#2)	fdnG	0	0	0	0	6	Energy metabolism	Energy metabolism
1348	JW1471 (278#3)	fdnH	0	0	0	0	6	Energy metabolism	Energy metabolism
1349	JW1472 (278#4)	fdnI	0	0	0		6	Energy metabolism	Energy metabolism
3619	JW3865 (543#12)	fdoG	0	1	0	0	6	Energy metabolism	Energy metabolism
3618	JW3864 (543#11)	fdoH	0	0	0	0	6	Energy metabolism	Energy metabolism
3617	JW3863 (543#10)	fdoI	0	0	0	0	6	Energy metabolism	Energy metabolism
462	JW0506 (157#6)	fdrA	0	0	0	0	4	Celluler process	Cellular process
2322	JW2509 (430#2)	fdx	0	0	0	0	6	Energy metabolism	Energy metabolism
1269	JW1380 (266#4)	feaB	0	0	0	0	1	Amino acid metabolism	Amino acid metabolism
1268	JW1379 (266#3)	feaR	0	0	0	0	11	Regulatory functions	Regulatory functions
3984	JW4251 (662#10)	fecA	1	1	0	0	15	Transport/binding protein	Transport/binding protein
3983	JW4250 (662#9)	fecB	1	1	0	0	15	Transport/binding protein	Transport/binding protein
3982	JW4249 (662#8)	fecC	1	0	0	0	15	Transport/binding protein	Transport/binding protein
3981	JW4248 (662#7)	fecD	0	1	0	0	15	Transport/binding protein	Transport/binding protein
3980	JW4247 (662#6)	fecE	1	0	0	0	15	Transport/binding protein	Transport/binding protein
3986	JW4253 (663#2)	fecI	0	0	0	0	15	Transport/binding protein	Transport/binding protein
3985	JW4252 (663#1)	fecR	1	0	0	0	15	Transport/binding protein	Transport/binding protein
3156	JW3371 (619#4)	feoA	1	0	0	0	15	Transport/binding protein	Transport/binding protein
3157	JW3372 (619#5)	feoB	1	0	0	0	15	Transport/binding protein	Transport/binding protein
522	JW0575 (164#7)	fepA	1	1	0	0	15	Transport/binding protein	Transport/binding protein
531	JW0584 (165#6)	fepB	1	0	0	0	15	Transport/binding protein	Transport/binding protein
527	JW0580 (165#1)	fepC	1	0	0	0	15	Transport/binding protein	Transport/binding protein
529	JW0582 (165#3)	fepD	1	0	0	0	15	Transport/binding protein	Transport/binding protein
526	JW0579 (164#11)	fepE	1	0	0	0	15	Transport/binding protein	Transport/binding protein
528	JW0581 (165#2)	fepG	1	0	0	0	15	Transport/binding protein	Transport/binding protein
523	JW0576 (164#8)	fes	1	0	0	0	15	Transport/binding protein	Transport/binding protein
2401	JW2591 (439#11)	ffh	0	1	0	0	4	Celluler process	Cellular process
208	JW0219 (127#7)	fhiA	0	0	0		3	Cell envelope	Cell envelope
2509	JW2701 (450#1)	fhlA	0	0	0	0	6	Energy metabolism	Energy metabolism
138	JW0146 (116#8)	fhuA	0	1	0	0	15	Transport/binding protein	Transport/binding protein
141	JW0149 (118#1)	fhuB	0	0	0	0	15	Transport/binding protein	Transport/binding protein
139	JW0147 (117#1)	fhuC	0	0	0	0	15	Transport/binding protein	Transport/binding protein
140	JW0148 (117#2)	fhuD	1	0	0	0	15	Transport/binding protein	Transport/binding protein
1005	JW1088 (237#1)	fhuE	1	0	0	0	15	Transport/binding protein	Transport/binding protein
4062	JW4331 (673#3)	fhuF	0	1	0	0	15	Transport/binding protein	Transport/binding protein
3113	JW3324 (624#3)	fic	0	0	0	0	4	Celluler process	Cellular process
4009	JW4277 (665#6)	fimA	0	0	0	0	3	Cell envelope	Cell envelope
4007	JW4275 (665#4)	fimB	0	0	0	1	3	Cell envelope	Cell envelope
4011	JW4279 (666#2)	fimC	0	0	0	0	3	Cell envelope	Cell envelope
4012	JW4280 (666#3)	fimD	0	0	0	0	3	Cell envelope	Cell envelope
4008	JW4276 (665#5)	fimE	0	0	0	0	3	Cell envelope	Cell envelope
4013	JW4281 (666#4)	fimF	0	0	0	0	3	Cell envelope	Cell envelope
4014	JW4282 (666#5)	fimG	0	1	0	0	3	Cell envelope	Cell envelope
4015	JW4283 (666#6)	fimH	0	0	0	0	3	Cell envelope	Cell envelope
4010	JW4278 (666#1)	fimI	0	0	0	0	3	Cell envelope	Cell envelope
480	JW0524 (158#9)	fimZ	0	0	0	0	8	Hypothetical	Hypothetical
3020	JW3229 (530#2)	fis	0	1	0	0	12	Replication	Replication
725	JW0789 (204#10)	fiu	1	0	0	0	15	Transport/binding protein	Transport/binding protein
35	JW0040 (105#3)	fixA	0	0	0	0	7	Fatty acid/Phospholipid metabolism	Fatty acid/Phospholipid metabolism
36	JW0041 (105#4)	fixB	0	0	0	0	7	Fatty acid/Phospholipid metabolism	Fatty acid/Phospholipid metabolism
37	JW0042 (105#5)	fixC	0	0	0	0	7	Fatty acid/Phospholipid metabolism	Fatty acid/Phospholipid metabolism
38	JW0043 (105#6)	fixX	0	0	0	0	6	Energy metabolism	Energy metabolism
3909	JW4165 (655#14)	fklB	0	0	0	0	8	Hypothetical	Hypothetical
3098	JW3309 (626#9)	fkpA	0	1	0	0	4	Celluler process	Cellular process
613	JW0671 (173#2)	fldA	0	0	0	0	6	Energy metabolism	Energy metabolism
2665	JW2863 (469#3)	fldB	0	0	0	0	2	Biosynthesis of cofacters, prosthetic groups, carriers	Biosynthesis of cofactors, prosthetic groups, carriers
976	JW1059 (233#20)	flgA	0	0	0	0	3	Cell envelope	Cell envelope
977	JW1060 (233#21)	flgB	0	0	0	0	3	Cell envelope	Cell envelope
978	JW1061 (233#22)	flgC	0	0	0	0	3	Cell envelope	Cell envelope
979	JW1062 (233#23)	flgD	0	0	0	1	3	Cell envelope	Cell envelope
980	JW1063 (233#24)	flgE	0	0	0	0	3	Cell envelope	Cell envelope
981	JW1064 (234#1)	flgF	0	0	0	0	3	Cell envelope	Cell envelope
982	JW1065 (234#2)	flgG	0	0	0	0	3	Cell envelope	Cell envelope
983	JW1066 (234#3)	flgH	0	0	0	0	3	Cell envelope	Cell envelope
984	JW1067 (234#4)	flgI	0	0	0	0	3	Cell envelope	Cell envelope
985	JW1068 (234#5)	flgJ	0	0	0	0	3	Cell envelope	Cell envelope
986	JW1069 (235#1)	flgK	0	0	0	0	3	Cell envelope	Cell envelope
987	JW1070 (235#2)	flgL	0	0	0	0	3	Cell envelope	Cell envelope
975	JW1058 (233#19)	flgM	0	0	0	0	3	Cell envelope	Cell envelope
974	JW1057 (233#18)	flgN	0	0	0	0	3	Cell envelope	Cell envelope
1722	JW1868 (338#6)	flhA	0	0	0	0	3	Cell envelope	Cell envelope
1723	JW1869 (338#7)	flhB	0	0	0	0	3	Cell envelope	Cell envelope
1734	JW1880 (340#2)	flhC	0	0	0	0	3	Cell envelope	Cell envelope
1735	JW1881 (340#3)	flhD	0	0	0	0	3	Cell envelope	Cell envelope
1721	JW1867 (338#5)	flhE	0	0	0	0	3	Cell envelope	Cell envelope
1759	JW1907 (342#4)	fliA	0	0	0	0	3	Cell envelope	Cell envelope
1760	JW1908 (342#6)	fliC	0	0	0	1	3	Cell envelope	Cell envelope
1761	JW1909 (342#7)	fliD	0	0	0	0	3	Cell envelope	Cell envelope
1772	JW1921 (343#1)	fliE	0	0	0	0	3	Cell envelope	Cell envelope
1773	JW1922 (343#2)	fliF	0	0	0	0	3	Cell envelope	Cell envelope
1774	JW1923 (343#3)	fliG	0	0	0	0	3	Cell envelope	Cell envelope
1775	JW1924 (343#4)	fliH	0	0	0	0	3	Cell envelope	Cell envelope
1776	JW1925 (343#5)	fliI	0	0	0	0	3	Cell envelope	Cell envelope
1777	JW1926 (343#7)	fliJ	0	0	0	0	3	Cell envelope	Cell envelope
1778	JW1927 (343#8)	fliK	0	0	0	1	3	Cell envelope	Cell envelope
1779	JW1928 (343#9)	fliL	0	0	0	0	3	Cell envelope	Cell envelope
1780	JW1929 (343#10)	fliM	0	0	0	0	3	Cell envelope	Cell envelope
1781	JW1930 (343#11)	fliN	0	0	0	0	3	Cell envelope	Cell envelope
1782	JW1931 (343#12)	fliO	0	0	0	0	3	Cell envelope	Cell envelope
1783	JW1932 (344#1)	fliP	0	0	0	0	3	Cell envelope	Cell envelope
1784	JW1933 (344#2)	fliQ	0	0	0	0	3	Cell envelope	Cell envelope
1785	JW1934 (344#3)	fliR	0	0	0	0	3	Cell envelope	Cell envelope
1762	JW1910 (342#8)	fliS	0	0	0	0	3	Cell envelope	Cell envelope
1763	JW1911 (342#9)	fliT	0	0	0	0	3	Cell envelope	Cell envelope
1757	JW1905 (342#2)	fliY	0	0	0	0	3	Cell envelope	Cell envelope
1758	JW1906 (342#3)	fliZ	0	0	0	0	3	Cell envelope	Cell envelope
1824	JW1982 (349#1)	flu	0	0	0	0	3	Cell envelope	Cell envelope
1431	JW1558 (309#9)	flxA	0	0	0	1	8	Hypothetical	Hypothetical
3038	JW3248 (530#22)	fms	0	0	0	1	8	Hypothetical	Hypothetical
3039	JW3249 (530#23)	fmt	0	0	0	0	14	Translation	Translation
1228	JW1328 (261#6)	fnr	0	0	0	1	11	Regulatory functions	Regulatory functions
820	JW0887 (217#1)	focA	0	0	0	1	15	Transport/binding protein	Transport/binding protein
2291	JW2477 (425#5)	focB	0	0	0	0	15	Transport/binding protein	Transport/binding protein
42	JW0047 (105#11)	folA	0	0	0	0	2	Biosynthesis of cofacters, prosthetic groups, carriers	Biosynthesis of cofactors, prosthetic groups, carriers
2824	JW3030 (509#1)	folB	0	0	0	0	10	Other categories	Other categories
2130	JW2312 (407#3)	folC	0	0	0	0	2	Biosynthesis of cofacters, prosthetic groups, carriers	Biosynthesis of cofactors, prosthetic groups, carriers
474	JW0518 (158#3)	folD	0	0	0	0	2	Biosynthesis of cofacters, prosthetic groups, carriers	Biosynthesis of cofactors, prosthetic groups, carriers
1969	JW2140 (367#2)	folE	0	0	0	0	2	Biosynthesis of cofacters, prosthetic groups, carriers	Biosynthesis of cofactors, prosthetic groups, carriers
131	JW0138 (115#18)	folK	0	0	0	0	2	Biosynthesis of cofacters, prosthetic groups, carriers	Biosynthesis of cofactors, prosthetic groups, carriers
2937	JW3144 (521#3)	folP	0	0	0	0	2	Biosynthesis of cofacters, prosthetic groups, carriers	Biosynthesis of cofactors, prosthetic groups, carriers
2118	JW2300 (406#6)	folX	0	0	0	0	10	Other categories	Other categories
3647	JW3895 (539#7)	fpr	0	0	0	0	6	Energy metabolism	Energy metabolism
3863	JW4115 (651#8)	frdA	0	0	0	0	6	Energy metabolism	Energy metabolism
3862	JW4114 (651#7)	frdB	0	0	0	1	6	Energy metabolism	Energy metabolism
3861	JW4113 (651#6)	frdC	0	0	0	0	6	Energy metabolism	Energy metabolism
3860	JW4112 (651#5)	frdD	0	0	0	0	6	Energy metabolism	Energy metabolism
1983	JW2154 (368#10)	fruA	0	0	0	0	15	Transport/binding protein	Transport/binding protein
1985	JW2156 (369#2)	fruB	0	1	0	0	15	Transport/binding protein	Transport/binding protein
1984	JW2155 (369#1)	fruK	0	1	0	0	6	Energy metabolism	Energy metabolism
72	JW0078 (109#8)	fruR	0	0	0	0	6	Energy metabolism	Energy metabolism
3625	JW3871 (541#1)	frvA	0	0	0	0	8	Hypothetical	Hypothetical
3624	JW3870 (542#5)	frvB	0	0	0	0	15	Transport/binding protein	Transport/binding protein
3622	JW3868 (542#3)	frvR	0	0	0	0	15	Transport/binding protein	Transport/binding protein
3623	JW3869 (542#4)	frvX	0	0	0	0	8	Hypothetical	Hypothetical
3674	JW3922 (536#3)	frwB	0	0	0	0	15	Transport/binding protein	Transport/binding protein
3673	JW3921 (536#2)	frwC	0	0	0	0	15	Transport/binding protein	Transport/binding protein
3677	JW3925 (536#6)	frwD	0	0	0	0	15	Transport/binding protein	Transport/binding protein
426	JW0468 (153#7)	fsr	0	0	0	0	10	Other categories	Other categories
1745	JW1893 (341#6)	ftn	1	0	0	1	15	Transport/binding protein	Transport/binding protein
86	JW0092 (111#6)	ftsA	0	0	0	0	4	Celluler process	Cellular process
3209	JW3428 (612#3)	ftsE	0	0	0	0	4	Celluler process	Cellular process
2938	JW3145 (521#4)	ftsH	0	0	0	0	4	Celluler process	Cellular process
76	JW0082 (110#2)	ftsI	0	0	0	0	3	Cell envelope	Cell envelope
806	JW0873 (215#3)	ftsK	1	1	0	0	4	Celluler process	Cellular process
75	JW0081 (110#1)	ftsL	0	0	0	0	4	Celluler process	Cellular process
3656	JW3904 (538#6)	ftsN	0	0	0	0	4	Celluler process	Cellular process
85	JW0091 (111#5)	ftsQ	0	0	0	0	4	Celluler process	Cellular process
81	JW0087 (111#1)	ftsW	0	0	0	0	4	Celluler process	Cellular process
3208	JW3427 (612#2)	ftsX	0	0	0	0	4	Celluler process	Cellular process
3210	JW3429 (612#4)	ftsY	0	0	0	0	4	Celluler process	Cellular process
87	JW0093 (111#7)	ftsZ	0	0	0	0	4	Celluler process	Cellular process
2579	JW2771 (458#1)	fucA	0	0	0	0	6	Energy metabolism	Energy metabolism
2581	JW2773 (458#3)	fucI	0	0	0	0	6	Energy metabolism	Energy metabolism
2582	JW2774 (458#4)	fucK	0	0	0	0	6	Energy metabolism	Energy metabolism
2578	JW2770 (457#9)	fucO	0	0	0	0	6	Energy metabolism	Energy metabolism
2580	JW2772 (458#2)	fucP	0	0	0	0	15	Transport/binding protein	Transport/binding protein
2584	JW2776 (458#6)	fucR	0	0	0	1	6	Energy metabolism	Energy metabolism
2583	JW2775 (458#5)	fucU	0	0	0	0	6	Energy metabolism	Energy metabolism
1470	JW1604 (314#1)	fumA	0	1	0	1	6	Energy metabolism	Energy metabolism
3831	JW4083 (646#6)	fumB	0	0	0	0	6	Energy metabolism	Energy metabolism
1469	JW1603 (313#9)	fumC	0	0	0	0	6	Energy metabolism	Energy metabolism
611	JW0669 (172#8)	fur	0	0	0	0	11	Regulatory functions	Regulatory functions
3091	JW3302 (626#2)	fusA	0	1	0	0	14	Translation	Translation
3848	JW4100 (649#6)	fxsA	0	0	0	0	8	Hypothetical	Hypothetical
2445	JW2636 (444#1)	gabD	0	0	0	1	5	Central intermediary metabolism	Central intermediary metabolism
2447	JW2638 (444#3)	gabP	0	0	0	0	15	Transport/binding protein	Transport/binding protein
2446	JW2637 (444#2)	gabT	0	0	0	1	5	Central intermediary metabolism	Central intermediary metabolism
3263	JW3485 (606#5)	gadA	0	0	0	0	5	Central intermediary metabolism	Central intermediary metabolism
1365	JW1488 (280#6)	gadB	0	0	0	0	5	Central intermediary metabolism	Central intermediary metabolism
680	JW0742 (179#10)	galE	1	0	0	0	6	Energy metabolism	Energy metabolism
1864	JW2027 (352#12)	galF	0	0	0	0	5	Central intermediary metabolism	Central intermediary metabolism
677	JW0739 (179#7)	galM	0	0	0	0	5	Central intermediary metabolism	Central intermediary metabolism
2711	JW2910 (474#7)	galP	0	0	0	0	15	Transport/binding protein	Transport/binding protein
2613	JW2805 (462#8)	galR	0	0	0	0	6	Energy metabolism	Energy metabolism
1967	JW2138 (366#9)	galS	0	0	0	0	6	Energy metabolism	Energy metabolism
679	JW0741 (179#9)	galT	1	0	0	0	6	Energy metabolism	Energy metabolism
1133	JW1224 (251#2)	galU	1	0	0	0	6	Energy metabolism	Energy metabolism
1631	JW1768 (330#11)	gapA	0	0	0	0	6	Energy metabolism	Energy metabolism
1296	JW1413 (270#3)	gapC	0	0	0		5	Central intermediary metabolism	Central intermediary metabolism
1913	JW2078 (359#2)	gatA	0	0	0	1	6	Energy metabolism	Energy metabolism
1914	JW2081 (359#3)	gatA	0	0	0	0	6	Energy metabolism	Energy metabolism
1912	JW2077 (359#1)	gatB	0	0	0	1	15	Transport/binding protein	Transport/binding protein
1911	JW2076 (358#11)	gatC	0	0	0	1	15	Transport/binding protein	Transport/binding protein
1910	JW2075 (358#10)	gatD	0	0	0	1	6	Energy metabolism	Energy metabolism
1907	JW2071 (358#8)	gatR	0	0	0	0	6	Energy metabolism	Energy metabolism
1916	JW2083 (359#5)	gatY	0	0	0	1	15	Transport/binding protein	Transport/binding protein
1915	JW2082 (359#4)	gatZ	0	0	0	1	6	Energy metabolism	Energy metabolism
113	JW0120 (114#9)	gcd	0	0	0	0	6	Energy metabolism	Energy metabolism
451	JW0495 (156#6)	gcl	0	0	0	0	5	Central intermediary metabolism	Central intermediary metabolism
2312	JW2499 (428#5)	gcpE	0	0	0	0	8	Hypothetical	Hypothetical
2587	JW2779 (459#1)	gcvA	0	0	0	0	5	Central intermediary metabolism	Central intermediary metabolism
2674	JW2872 (470#1)	gcvH	0	1	0	0	5	Central intermediary metabolism	Central intermediary metabolism
2673	JW2871 (469#11)	gcvP	0	1	0	0	5	Central intermediary metabolism	Central intermediary metabolism
2278	JW2464 (424#4)	gcvR	0	0	0	0	13	Transcription	Transcription
2675	JW2873 (470#2)	gcvT	0	1	0	0	5	Central intermediary metabolism	Central intermediary metabolism
1613	JW1750 (328#16)	gdhA	0	0	0	0	1	Amino acid metabolism	Amino acid metabolism
3864	JW4116 (651#9)	genX	0	0	0	0	8	Hypothetical	Hypothetical
3193	JW3412 (614#1)	ggt	1	0	0	0	10	Other categories	Other categories
3481	JW3719 (560#15)	gidA	0	0	0	0	12	Replication	Replication
3480	JW3718 (560#14)	gidB	0	0	0	0	12	Replication	Replication
452	JW0496 (156#7)	gip	0	0	0	0	10	Other categories	Other categories
2744	JW2943 (502#1)	glcB	0	0	0	0	5	Central intermediary metabolism	Central intermediary metabolism
2748	JW2947 (502#5)	glcC	0	0	0	0	5	Central intermediary metabolism	Central intermediary metabolism
2747	JW2946 (502#4)	glcD	0	1	0	0	5	Central intermediary metabolism	Central intermediary metabolism
2746	JW2945 (502#3)	glcF	0	0	0	0	5	Central intermediary metabolism	Central intermediary metabolism
2745	JW2944 (502#2)	glcG	0	0	0	0	5	Central intermediary metabolism	Central intermediary metabolism
3669	JW3917 (537#6)	gldA	0	0	0	0	5	Central intermediary metabolism	Central intermediary metabolism
1858	JW2021 (352#6)	glf	0	1	0	1	6	Energy metabolism	Energy metabolism
3177	JW3392 (616#3)	glgA	0	0	0	0	6	Energy metabolism	Energy metabolism
3180	JW3395 (616#6)	glgB	0	0	0	0	6	Energy metabolism	Energy metabolism
3178	JW3393 (616#4)	glgC	0	1	0	0	6	Energy metabolism	Energy metabolism
2815	JW3021 (508#5)	glgS	0	0	0	1	6	Energy metabolism	Energy metabolism
3179	JW3394 (616#5)	glgX	0	0	0	0	6	Energy metabolism	Energy metabolism
2202	JW2385 (416#2)	glk	0	0	0	1	6	Energy metabolism	Energy metabolism
3469	JW3707 (560#3)	glmS	0	0	0	0	5	Central intermediary metabolism	Central intermediary metabolism
3470	JW3708 (560#4)	glmU	0	0	0	0	5	Central intermediary metabolism	Central intermediary metabolism
3596	JW3841 (546#4)	glnA	0	0	0	0	1	Amino acid metabolism	Amino acid metabolism
2350	JW2537 (433#3)	glnB	0	0	0	0	1	Amino acid metabolism	Amino acid metabolism
154	JW0162 (120#2)	glnD	0	0	0	0	1	Amino acid metabolism	Amino acid metabolism
2819	JW3025 (508#9)	glnE	0	0	0	0	14	Translation	Translation
731	JW0796 (206#3)	glnH	0	1	0	1	15	Transport/binding protein	Transport/binding protein
399	JW0440 (150#6)	glnK	0	0	0	0	11	Regulatory functions	Regulatory functions
730	JW0795 (206#2)	glnP	0	0	0	0	15	Transport/binding protein	Transport/binding protein
729	JW0794 (206#1)	glnQ	0	0	0	0	15	Transport/binding protein	Transport/binding protein
608	JW0666 (172#5)	glnS	0	0	0	1	14	Translation	Translation
1509	JW1643 (317#10)	gloA	0	0	0	0	5	Central intermediary metabolism	Central intermediary metabolism
193	JW0202 (125#6)	gloB	0	0	0	0	5	Central intermediary metabolism	Central intermediary metabolism
2056	JW2236 (378#8)	glpB	0	0	0	0	6	Energy metabolism	Energy metabolism
2057	JW2237 (378#9)	glpC	0	0	0	0	6	Energy metabolism	Energy metabolism
3174	JW3389 (617#7)	glpD	0	0	0	0	6	Energy metabolism	Energy metabolism
3173	JW3388 (617#6)	glpE	0	0	0	0	6	Energy metabolism	Energy metabolism
3650	JW3898 (539#10)	glpF	0	1	0	0	15	Transport/binding protein	Transport/binding protein
3172	JW3387 (617#5)	glpG	0	0	0	0	6	Energy metabolism	Energy metabolism
3649	JW3897 (539#9)	glpK	0	1	0	1	5	Central intermediary metabolism	Central intermediary metabolism
2053	JW2233 (378#5)	glpQ	0	1	0	0	5	Central intermediary metabolism	Central intermediary metabolism
3171	JW3386 (617#4)	glpR	0	0	0	0	6	Energy metabolism	Energy metabolism
2054	JW2234 (378#6)	glpT	0	0	0	0	15	Transport/binding protein	Transport/binding protein
3648	JW3896 (539#8)	glpX	0	0	0	0	8	Hypothetical	Hypothetical
649	JW0710 (176#2)	gltA	0	1	0	1	6	Energy metabolism	Energy metabolism
2972	JW3179 (524#1)	gltB	0	0	0	0	5	Central intermediary metabolism	Central intermediary metabolism
2973	JW3180 (524#2)	gltD	0	0	0	0	5	Central intermediary metabolism	Central intermediary metabolism
2974	JW3181 (524#3)	gltF	0	0	0	0	5	Central intermediary metabolism	Central intermediary metabolism
594	JW0649 (170#8)	gltJ	0	0	0	0	15	Transport/binding protein	Transport/binding protein
593	JW0648 (170#7)	gltK	0	0	0	0	15	Transport/binding protein	Transport/binding protein
592	JW0647 (170#6)	gltL	0	0	0	0	15	Transport/binding protein	Transport/binding protein
3788	JW4038 (640#5)	gltP	0	1	0	0	15	Transport/binding protein	Transport/binding protein
3395	JW3628 (571#7)	gltS	0	0	0	0	15	Transport/binding protein	Transport/binding protein
3422	JW3659 (566#1)	glvB	0	0	0	0	15	Transport/binding protein	Transport/binding protein
3423	JW3660 (566#2)	glvC	0	0	0	0	15	Transport/binding protein	Transport/binding protein
3421	JW3658 (567#10)	glvG	0	0	0	0	15	Transport/binding protein	Transport/binding protein
2348	JW2535 (433#1)	glyA	0	0	0	0	1	Amino acid metabolism	Amino acid metabolism
3300	JW3531 (601#2)	glyQ	0	0	0	0	14	Translation	Translation
3299	JW3530 (601#1)	glyS	0	0	0	0	14	Translation	Translation
1875	JW2038 (354#4)	gmd	1	0	0	0	5	Central intermediary metabolism	Central intermediary metabolism
201	JW0212 (126#8)	gmhA	0	0	0	0	6	Energy metabolism	Energy metabolism
3390	JW3623 (571#1)	gmk	0	0	0	0	9	Nucleotide metabolism	Nucleotide metabolism
1851	JW2011 (351#8)	gnd	0	0	0	0	6	Energy metabolism	Energy metabolism
3185	JW3400 (615#4)	gntK	0	0	0	0	6	Energy metabolism	Energy metabolism
4016	JW4284 (666#7)	gntP	0	0	0	0	15	Transport/binding protein	Transport/binding protein
3186	JW3401 (615#5)	gntR	0	0	0	0	6	Energy metabolism	Energy metabolism
3163	JW3378 (618#1)	gntT	0	0	0	0	15	Transport/binding protein	Transport/binding protein
3184	JW3399 (615#3)	gntU	0	0	0	0	15	Transport/binding protein	Transport/binding protein
1197	JW1295 (257#13)	goaG	0	0	0	0	1	Amino acid metabolism	Amino acid metabolism
3247	JW3467 (607#1)	gor	0	0	0	0	2	Biosynthesis of cofacters, prosthetic groups, carriers	Biosynthesis of cofactors, prosthetic groups, carriers
3133	JW3348 (622#4)	gph	0	0	0	1	8	Hypothetical	Hypothetical
676	JW0738 (179#6)	gpmA	0	0	0	0	6	Energy metabolism	Energy metabolism
4088	JW4358 (676#8)	gpmG	0	0	0	0	12	Replication	Replication
3512	JW3752 (556#12)	gppA	1	0	0	0	11	Regulatory functions	Regulatory functions
3350	JW3583 (575#6)	gpsA	0	0	0	1	7	Fatty acid/Phospholipid metabolism	Fatty acid/Phospholipid metabolism
217	JW0228 (127#15)	gpt	0	0	0	1	9	Nucleotide metabolism	Nucleotide metabolism
2941	JW3148 (521#7)	greA	0	0	0	0	14	Translation	Translation
3154	JW3369 (619#2)	greB	0	0	0	0	13	Transcription	Transcription
3851	JW4103 (649#9)	groEL	0	0	0	0	3	Cell envelope	Cell envelope
3850	JW4102 (649#8)	groES	0	0	0	1	4	Celluler process	Cellular process
2404	JW2594 (439#14)	grpE	0	0	0	1	10	Other categories	Other categories
768	JW0833 (210#7)	grxA	0	0	0	0	2	Biosynthesis of cofacters, prosthetic groups, carriers	Biosynthesis of cofactors, prosthetic groups, carriers
968	JW1051 (233#12)	grxB	0	0	0	0	6	Energy metabolism	Energy metabolism
3352	JW3585 (575#8)	grxC	0	0	0	0	6	Energy metabolism	Energy metabolism
2471	JW2663 (446#4)	gshA	0	0	0	0	2	Biosynthesis of cofacters, prosthetic groups, carriers	Biosynthesis of cofactors, prosthetic groups, carriers
2715	JW2914 (475#4)	gshB	0	0	0	0	2	Biosynthesis of cofacters, prosthetic groups, carriers	Biosynthesis of cofactors, prosthetic groups, carriers
424	JW0466 (153#4)	gsk	0	0	0	1	9	Nucleotide metabolism	Nucleotide metabolism
2755	JW2956 (503#6)	gsp	0	0	0	0	5	Central intermediary metabolism	Central intermediary metabolism
3075	JW3285 (627#4)	gspA	0	0	0	0	10	Other categories	Other categories
3076	JW3286 (627#5)	gspC	0	0	0	0	10	Other categories	Other categories
3077	JW3287 (627#6)	gspD	0	0	0	0	10	Other categories	Other categories
3078	JW3288 (627#7)	gspE	0	0	0	0	10	Other categories	Other categories
3082	JW3292 (627#11)	gspI	0	0	0	0	10	Other categories	Other categories
3083	JW3293 (627#12)	gspJ	0	0	0	0	10	Other categories	Other categories
3084	JW3294 (627#13)	gspK	0	0	0	0	10	Other categories	Other categories
3085	JW3295 (627#14)	gspL	0	0	0	0	10	Other categories	Other categories
2225	JW2410 (418#4)	gsr	0	0	0	1	15	Transport/binding protein	Transport/binding protein
1493	JW1627 (316#12)	gst	0	0	0	0	2	Biosynthesis of cofacters, prosthetic groups, carriers	Biosynthesis of cofactors, prosthetic groups, carriers
2304	JW2491 (427#4)	guaA	0	0	0	0	9	Nucleotide metabolism	Nucleotide metabolism
2305	JW2492 (427#5)	guaB	0	1	0	0	9	Nucleotide metabolism	Nucleotide metabolism
94	JW0101 (111#16)	guaC	0	0	0	1	9	Nucleotide metabolism	Nucleotide metabolism
2567	JW2759 (456#1)	gud2	0	0	0	0	5	Central intermediary metabolism	Central intermediary metabolism
2568	JW2760 (456#2)	gudT	0	1	0	0	15	Transport/binding protein	Transport/binding protein
2483	JW2675 (447#4)	gutM	0	0	0	1	6	Energy metabolism	Energy metabolism
2485	JW2677 (447#6)	gutQ	0	0	0	0	8	Hypothetical	Hypothetical
2045	JW2225 (376#7)	gyrA	0	0	0	0	12	Replication	Replication
3439	JW3676 (565#7)	gyrB	0	0	0	0	12	Replication	Replication
2338	JW2525 (431#9)	hcaB	0	0	0	0	5	Central intermediary metabolism	Central intermediary metabolism
2337	JW2524 (431#8)	hcaC	0	0	0	0	8	Hypothetical	Hypothetical
2339	JW2526 (432#1)	hcaD	0	0	0	0	6	Energy metabolism	Energy metabolism
791	JW0857 (211#16)	hcp	0	0	0	0	10	Other categories	Other categories
790	JW0856 (211#15)	hcr	0	0	0	0	10	Other categories	Other categories
3256	JW3478 (607#10)	hdeA	1	0	0	0	8	Hypothetical	Hypothetical
3255	JW3477 (607#9)	hdeB	0	0	0	0	8	Hypothetical	Hypothetical
3257	JW3479 (607#11)	hdeD	0	0	0	0	8	Hypothetical	Hypothetical
1477	JW1611 (315#1)	hdhA	0	0	0	1	5	Central intermediary metabolism	Central intermediary metabolism
876	JW0945 (223#7)	helD	0	0	0	0	12	Replication	Replication
1111	JW1201 (247#8)	hemA	0	0	0	0	2	Biosynthesis of cofacters, prosthetic groups, carriers	Biosynthesis of cofactors, prosthetic groups, carriers
323	JW0361 (141#2)	hemB	0	0	0	0	2	Biosynthesis of cofacters, prosthetic groups, carriers	Biosynthesis of cofactors, prosthetic groups, carriers
3536	JW3777 (553#4)	hemC	0	0	0	0	2	Biosynthesis of cofacters, prosthetic groups, carriers	Biosynthesis of cofactors, prosthetic groups, carriers
3535	JW3776 (553#3)	hemD	0	0	0	0	2	Biosynthesis of cofacters, prosthetic groups, carriers	Biosynthesis of cofactors, prosthetic groups, carriers
3712	JW3961 (533#10)	hemE	0	0	0	0	2	Biosynthesis of cofacters, prosthetic groups, carriers	Biosynthesis of cofactors, prosthetic groups, carriers
2243	JW2429 (421#1)	hemF	0	0	0	0	2	Biosynthesis of cofacters, prosthetic groups, carriers	Biosynthesis of cofactors, prosthetic groups, carriers
3582	JW3827 (548#1)	hemG	0	0	0	0	2	Biosynthesis of cofacters, prosthetic groups, carriers	Biosynthesis of cofactors, prosthetic groups, carriers
422	JW0464 (153#2)	hemH	0	0	0	0	2	Biosynthesis of cofacters, prosthetic groups, carriers	Biosynthesis of cofactors, prosthetic groups, carriers
1113	JW1203 (248#2)	hemK	0	0	0	0	2	Biosynthesis of cofacters, prosthetic groups, carriers	Biosynthesis of cofactors, prosthetic groups, carriers
142	JW0150 (118#3)	hemL	0	0	0	0	2	Biosynthesis of cofacters, prosthetic groups, carriers	Biosynthesis of cofactors, prosthetic groups, carriers
1110	JW1200 (247#7)	hemM	0	0	0	0	2	Biosynthesis of cofacters, prosthetic groups, carriers	Biosynthesis of cofactors, prosthetic groups, carriers
3593	JW3838 (546#1)	hemN	0	0	0	0	2	Biosynthesis of cofacters, prosthetic groups, carriers	Biosynthesis of cofactors, prosthetic groups, carriers
3534	JW3775 (553#2)	hemX	0	0	0	0	2	Biosynthesis of cofacters, prosthetic groups, carriers	Biosynthesis of cofactors, prosthetic groups, carriers
3533	JW3774 (553#1)	hemY	0	0	0	0	8	Hypothetical	Hypothetical
3878	JW4133 (652#12)	hflC	0	0	0	0	10	Other categories	Other categories
3877	JW4132 (652#11)	hflK	0	0	0	0	10	Other categories	Other categories
3876	JW4131 (652#10)	hflX	0	0	0	0	10	Other categories	Other categories
3875	JW4130 (652#9)	hfq	0	0	0	0	10	Other categories	Other categories
408	JW0449 (151#4)	hha	0	0	0	1	14	Translation	Translation
2994	JW3203 (526#9)	hhoA	0	0	0	0	10	Other categories	Other categories
2995	JW3204 (526#10)	hhoB	0	0	0	0	10	Other categories	Other categories
1567	JW1702 (323#6)	himA	0	0	0	1	12	Replication	Replication
828	JW0895 (217#9)	himD	0	0	0	0	12	Replication	Replication
1377	JW1500 (302#5.1)	hipA	0	0	0	0	3	Cell envelope	Cell envelope
1378	JW1501 (303#1)	hipB	0	0	0	0	3	Cell envelope	Cell envelope
1846	JW2006 (351#2)	hisA	0	0	0	0	1	Amino acid metabolism	Amino acid metabolism
1844	JW2004 (350#12)	hisB	0	0	0	0	1	Amino acid metabolism	Amino acid metabolism
1843	JW2003 (350#11)	hisC	0	0	0	1	1	Amino acid metabolism	Amino acid metabolism
1842	JW2002 (350#10)	hisD	0	0	0	1	1	Amino acid metabolism	Amino acid metabolism
1847	JW2007 (351#3)	hisF	0	0	0	0	1	Amino acid metabolism	Amino acid metabolism
1841	JW2001 (350#9)	hisG	0	0	0	1	1	Amino acid metabolism	Amino acid metabolism
1845	JW2005 (351#1)	hisH	0	0	0	0	1	Amino acid metabolism	Amino acid metabolism
2124	JW2306 (406#12)	hisJ	0	0	0	0	15	Transport/binding protein	Transport/binding protein
2122	JW2304 (406#10)	hisM	0	0	0	0	15	Transport/binding protein	Transport/binding protein
2121	JW2303 (406#9)	hisP	0	0	0	0	15	Transport/binding protein	Transport/binding protein
2123	JW2305 (406#11)	hisQ	0	0	0	0	15	Transport/binding protein	Transport/binding protein
2311	JW2498 (428#4)	hisS	0	0	0	0	14	Translation	Translation
165	JW0173 (121#5)	hlpA	0	1	0	0	11	Regulatory functions	Regulatory functions
2349	JW2536 (433#2)	hmpA	0	0	0	0	6	Energy metabolism	Energy metabolism
1134	JW1225 (251#3)	hns	0	0	0	1	11	Regulatory functions	Regulatory functions
3766	JW4016 (637#4)	hobH	0	0	0	0	8	Hypothetical	Hypothetical
95	JW0102 (112#1)	hofC	0	0	0	0	15	Transport/binding protein	Transport/binding protein
3087	JW3297 (627#16)	hofD	0	0	0	0	4	Celluler process	Cellular process
3079	JW3289 (627#8)	hofF	0	0	0	0	4	Celluler process	Cellular process
3080	JW3290 (627#9)	hofG	0	0	0	0	4	Celluler process	Cellular process
3081	JW3291 (627#10)	hofH	0	0	0	0	4	Celluler process	Cellular process
3139	JW3354 (622#10)	hofQ	0	0	0	0	4	Celluler process	Cellular process
15	JW0017 (102#7)	hokC	0	0	0	0	4	Celluler process	Cellular process
520	JW0571 (164#4)	hokE	0	0	0	0	8	Hypothetical	Hypothetical
580	JW0635 (169#8)	holA	0	0	0	1	12	Replication	Replication
1002	JW1085 (236#8)	holB	0	0	0	0	12	Replication	Replication
3959	JW4216 (659#7)	holC	0	0	0	0	12	Replication	Replication
4065	JW4334 (673#7)	holD	0	0	0	0	12	Replication	Replication
1686	JW1831 (336#12)	holE	0	0	0	0	12	Replication	Replication
2764	JW2965 (504#9)	hoxK	0	0	0	1	6	Energy metabolism	Energy metabolism
114	JW0121 (114#10)	hpt	0	0	0	0	9	Nucleotide metabolism	Nucleotide metabolism
1293	JW1410 (269#6)	hrpA	0	0	0	0	8	Hypothetical	Hypothetical
136	JW0144 (116#6)	hrpB	0	0	0	0	12	Replication	Replication
659	JW0720 (177#5)	hrsA	1	0	0	0	10	Other categories	Other categories
2323	JW2510 (430#3)	hscA	0	0	0	0	4	Celluler process	Cellular process
2324	JW2511 (430#4)	hscB	0	1	0	0	10	Other categories	Other categories
4044	JW4312 (670#7)	hsdM	0	0	0	0	12	Replication	Replication
4043	JW4311 (670#6)	hsdS	0	0	0	0	12	Replication	Replication
1265	JW1374 (265#3)	hslJ	1	0	0	0	10	Other categories	Other categories
3149	JW3364 (620#3)	hslO	0	0	0	0	10	Other categories	Other categories
3148	JW3363 (620#2)	hslR	1	0	0	0	10	Other categories	Other categories
3654	JW3902 (538#4)	hslU	1	0	0	1	10	Other categories	Other categories
3655	JW3903 (538#5)	hslV	0	0	0	1	10	Other categories	Other categories
11	JW0011 (102#3)	htgA	1	0	0	0	10	Other categories	Other categories
420	JW0462 (152#6)	htpG	0	0	0	1	4	Celluler process	Cellular process
1674	JW1818 (335#13)	htpX	1	0	0	0	10	Other categories	Other categories
149	JW0157 (119#6)	htrA	1	0	0	0	10	Other categories	Other categories
959	JW1041 (233#3)	htrB	0	0	0	0	3	Cell envelope	Cell envelope
3703	JW3952 (533#2)	htrC	1	0	0	0	10	Other categories	Other categories
128	JW0135 (115#14)	htrE	0	0	0	0	15	Transport/binding protein	Transport/binding protein
3360	JW3593 (574#6)	htrL	0	0	0	0	8	Hypothetical	Hypothetical
3715	JW3964 (532#3)	hupA	0	0	0	0	11	Regulatory functions	Regulatory functions
389	JW0430 (148#8)	hupB	0	0	0	0	11	Regulatory functions	Regulatory functions
884	JW0954 (224#5)	hyaA	0	0	0	0	6	Energy metabolism	Energy metabolism
885	JW0955 (224#6)	hyaB	0	0	0	0	6	Energy metabolism	Energy metabolism
886	JW0956 (225#1)	hyaC	0	0	0	0	6	Energy metabolism	Energy metabolism
887	JW0957 (225#2)	hyaD	0	0	0	0	6	Energy metabolism	Energy metabolism
888	JW0958 (225#3)	hyaE	0	0	0	0	6	Energy metabolism	Energy metabolism
889	JW0959 (225#4)	hyaF	0	0	0	0	6	Energy metabolism	Energy metabolism
2763	JW2964 (504#8)	hybA	0	0	0	0	6	Energy metabolism	Energy metabolism
2762	JW2963 (504#7)	hybB	0	0	0	0	6	Energy metabolism	Energy metabolism
2761	JW2962 (504#6)	hybC	0	0	0	0	6	Energy metabolism	Energy metabolism
2760	JW2961 (504#5)	hybD	0	0	0	0	6	Energy metabolism	Energy metabolism
2759	JW2960 (504#4)	hybE	0	0	0	0	6	Energy metabolism	Energy metabolism
2758	JW2959 (504#3)	hybF	0	0	0	0	6	Energy metabolism	Energy metabolism
2757	JW2958 (504#2)	hybG	0	0	0	0	6	Energy metabolism	Energy metabolism
2503	JW2695 (449#5)	hycA	0	0	0	0	6	Energy metabolism	Energy metabolism
2502	JW2694 (449#4)	hycB	0	0	0	0	6	Energy metabolism	Energy metabolism
2501	JW2693 (449#3)	hycC	0	0	0	0	6	Energy metabolism	Energy metabolism
2500	JW2692 (449#2)	hycD	0	0	0	0	6	Energy metabolism	Energy metabolism
2499	JW2691 (449#1)	hycE	0	0	0	0	6	Energy metabolism	Energy metabolism
2498	JW2690 (448#12)	hycF	0	0	0	0	6	Energy metabolism	Energy metabolism
2497	JW2689 (448#11)	hycG	0	0	0	0	6	Energy metabolism	Energy metabolism
2496	JW2688 (448#10)	hycH	0	0	0	0	6	Energy metabolism	Energy metabolism
2495	JW2687 (448#9)	hycI	0	0	0	0	6	Energy metabolism	Energy metabolism
3718	JW3968 (532#7)	hydG	0	0	0	0	6	Energy metabolism	Energy metabolism
3717	JW3967 (532#6)	hydH	0	0	0	0	6	Energy metabolism	Energy metabolism
2491	JW2683 (448#5)	hydN	0	0	0	0	6	Energy metabolism	Energy metabolism
2280	JW2466 (424#6)	hyfA	0	0	0	0	14	Translation	Translation
2281	JW2467 (424#7)	hyfB	0	0	0	0	14	Translation	Translation
2282	JW2468 (424#8)	hyfC	0	0	0	0	14	Translation	Translation
2283	JW2469 (424#9)	hyfD	0	0	0	0	14	Translation	Translation
2284	JW2470 (424#10)	hyfE	0	0	0	0	14	Translation	Translation
2285	JW2471 (424#11)	hyfF	0	0	0	0	14	Translation	Translation
2286	JW2472 (424#12)	hyfG	0	0	0	0	14	Translation	Translation
2287	JW2473 (425#1)	hyfH	0	0	0	0	14	Translation	Translation
2288	JW2474 (425#2)	hyfI	0	0	0	0	14	Translation	Translation
2289	JW2475 (425#3)	hyfJ	0	0	0	0	14	Translation	Translation
2504	JW2696 (449#6)	hypA	0	0	0	0	6	Energy metabolism	Energy metabolism
2505	JW2697 (449#7)	hypB	0	0	0	0	6	Energy metabolism	Energy metabolism
2506	JW2698 (449#8)	hypC	0	0	0	0	6	Energy metabolism	Energy metabolism
2507	JW2699 (449#9)	hypD	0	0	0	0	6	Energy metabolism	Energy metabolism
2508	JW2700 (449#10)	hypE	0	0	0	0	6	Energy metabolism	Energy metabolism
2490	JW2682 (448#4)	hypF	0	0	0	0	6	Energy metabolism	Energy metabolism
4023	JW4291 (667#6)	iadA	0	0	0	0	10	Other categories	Other categories
2531	JW2723 (452#9)	iap	0	0	0	0	14	Translation	Translation
3427	JW3664 (566#6)	ibpA	1	0	0	1	10	Other categories	Other categories
3426	JW3663 (566#5)	ibpB	1	0	0	0	10	Other categories	Other categories
1038	JW1122 (240#7)	icdA	0	1	0	0	6	Energy metabolism	Energy metabolism
2685	JW2883 (471#6)	iciA	0	0	0	0	12	Replication	Replication
3728	JW3978 (632#1)	iclR	0	0	0	0	5	Central intermediary metabolism	Central intermediary metabolism
2659	JW2857 (468#5)	idi	0	0	0	0	10	Other categories	Other categories
3967	JW4224 (660#7)	idnD	0	0	0	0	6	Energy metabolism	Energy metabolism
3968	JW4225 (660#8)	idnK	0	0	0	0	6	Energy metabolism	Energy metabolism
3966	JW4223 (660#6)	idnO	0	0	0	0	6	Energy metabolism	Energy metabolism
3964	JW4221 (660#4)	idnR	0	0	0	0	6	Energy metabolism	Energy metabolism
3965	JW4222 (660#5)	idnT	0	0	0	0	6	Energy metabolism	Energy metabolism
20	JW0024 (103#4)	ileS	0	0	0	0	14	Translation	Translation
3505	JW3745 (556#6)	ilvA	0	0	0	0	1	Amino acid metabolism	Amino acid metabolism
3411	JW3646 (568#4)	ilvB	0	0	0	0	1	Amino acid metabolism	Amino acid metabolism
3507	JW3747 (556#8)	ilvC	0	0	0	0	1	Amino acid metabolism	Amino acid metabolism
3503	JW3743 (556#4)	ilvE	0	0	0	0	1	Amino acid metabolism	Amino acid metabolism
3500	JW3740 (556#1)	ilvG	0	0	0	0	1	Amino acid metabolism	Amino acid metabolism
71	JW0077 (109#7)	ilvH	0	0	0	0	1	Amino acid metabolism	Amino acid metabolism
70	JW0076 (109#6)	ilvI	0	0	0	0	1	Amino acid metabolism	Amino acid metabolism
3502	JW3742 (556#3)	ilvM	0	0	0	0	1	Amino acid metabolism	Amino acid metabolism
3410	JW3645 (568#3)	ilvN	0	0	0	0	1	Amino acid metabolism	Amino acid metabolism
3506	JW3746 (556#7)	ilvY	0	0	0	0	1	Amino acid metabolism	Amino acid metabolism
48	JW0053 (106#5)	imp	1	0	0	0	10	Other categories	Other categories
2051	JW2231 (378#3)	inaA	1	0	0	0	11	Regulatory functions	Regulatory functions
800	JW0867 (214#1)	infA	0	1	0	1	14	Translation	Translation
2930	JW3137 (519#6)	infB	0	0	0	0	14	Translation	Translation
1572	JW1708 (323#11)	infC	0	1	0	1	14	Translation	Translation
2411	JW2602 (440#2)	intA	0	0	0	0	10	Other categories	Other categories
3970	JW4227 (660#10)	intB	0	0	0	0	10	Other categories	Other categories
481	JW0525 (159#1)	intD	0	1	0	1	10	Other categories	Other categories
1042	JW1126 (240#9)	intE	0	0	0	1	10	Other categories	Other categories
1239	JW1339 (262#8)	intR	0	0	0	0	10	Other categories	Other categories
2328	JW2515 (430#8)	iscR	0	0	0	0	8	Hypothetical	Hypothetical
2327	JW2514 (430#7)	iscS	0	0	0	0	1	Amino acid metabolism	Amino acid metabolism
2326	JW2513 (430#6)	iscU	0	0	0	0	10	Other categories	Other categories
370	JW0411 (146#14)	ispA	0	0	0	1	2	Biosynthesis of cofacters, prosthetic groups, carriers	Biosynthesis of cofactors, prosthetic groups, carriers
2947	JW3154 (521#12.1)	ispB	0	0	0	0	2	Biosynthesis of cofacters, prosthetic groups, carriers	Biosynthesis of cofactors, prosthetic groups, carriers
1585	JW1721 (325#7)	katE	0	1	0	0	4	Celluler process	Cellular process
3359	JW3592 (574#5)	kbl	0	0	0	0	5	Central intermediary metabolism	Central intermediary metabolism
1147	JW1242 (252#7)	kch	0	0	0	0	15	Transport/binding protein	Transport/binding protein
3272	JW3494 (605#9)	kdgK	0	0	0	0	5	Central intermediary metabolism	Central intermediary metabolism
1672	JW1816 (335#11)	kdgR	0	0	0	0	6	Energy metabolism	Energy metabolism
3634	JW3880 (541#10)	kdgT	0	0	0	0	15	Transport/binding protein	Transport/binding protein
627	JW0686 (174#1)	kdpA	0	0	0	0	15	Transport/binding protein	Transport/binding protein
626	JW0685 (173#15)	kdpB	0	0	0	0	15	Transport/binding protein	Transport/binding protein
625	JW0684 (173#14)	kdpC	0	0	0	0	15	Transport/binding protein	Transport/binding protein
624	JW0683 (173#13)	kdpD	0	0	0	0	11	Regulatory functions	Regulatory functions
623	JW0682 (173#12)	kdpE	0	0	0	0	11	Regulatory functions	Regulatory functions
628	JW0687 (174#2)	kdpF	0	0	0	0	15	Transport/binding protein	Transport/binding protein
1116	JW1206 (248#5)	kdsA	0	0	0	1	6	Energy metabolism	Energy metabolism
833	JW0901 (218#4)	kdsB	0	0	0	0	3	Cell envelope	Cell envelope
3375	JW3608 (572#1)	kdtA	0	0	0	0	3	Cell envelope	Cell envelope
3376	JW3609 (572#2)	kdtB	0	0	0	0	3	Cell envelope	Cell envelope
2618	JW2810 (463#4)	kduD	0	0	0	0	6	Energy metabolism	Energy metabolism
2619	JW2811 (463#5)	kduI	0	0	0	0	6	Energy metabolism	Energy metabolism
3102	JW3313 (625#4)	kefB	0	0	0	0	15	Transport/binding protein	Transport/binding protein
41	JW0046 (105#10)	kefC	0	0	0	0	15	Transport/binding protein	Transport/binding protein
2384	JW2571 (437#3)	kgtP	0	1	0	1	15	Transport/binding protein	Transport/binding protein
838	JW0906 (218#9)	kicA	0	0	0	0	8	Hypothetical	Hypothetical
1245	JW1347 (263#4)	kil	0	0	0		8	Hypothetical	Hypothetical
45	JW0050 (106#1.1)	ksgA	0	0	0	0	9	Nucleotide metabolism	Nucleotide metabolism
3487	JW3726 (559#6)	kup	1	0	0	0	15	Transport/binding protein	Transport/binding protein
299	JW0333 (138#8)	lacA	0	0	0	0	6	Energy metabolism	Energy metabolism
302	JW0336 (139#1)	lacI	0	0	0	1	6	Energy metabolism	Energy metabolism
300	JW0334 (138#9)	lacY	0	0	0	0	15	Transport/binding protein	Transport/binding protein
301	JW0335 (138#10)	lacZ	0	0	0	0	6	Energy metabolism	Energy metabolism
209	JW0220 (127#8)	lafU	0	0	0	0	4	Celluler process	Cellular process
3747	JW3996 (635#1)	lamB	0	1	0	1	15	Transport/binding protein	Transport/binding protein
1241	JW1342 (262#10)	lar	0	0	0	0	8	Hypothetical	Hypothetical
4095	JW4366 (676#16)	lasT	0	0	0	0	8	Hypothetical	Hypothetical
1093	JW1181 (245#2)	ldcA	0	0	0	0	10	Other categories	Other categories
1266	JW1375 (265#4)	ldhA	0	0	0	0	6	Energy metabolism	Energy metabolism
2365	JW2552 (435#2)	lepB	0	0	0	0	4	Celluler process	Cellular process
67	JW0073 (109#3)	leuA	0	0	0	0	1	Amino acid metabolism	Amino acid metabolism
66	JW0072 (109#2)	leuB	0	0	0	0	1	Amino acid metabolism	Amino acid metabolism
65	JW0071 (109#1)	leuC	0	0	0	0	1	Amino acid metabolism	Amino acid metabolism
64	JW0070 (108#9)	leuD	0	0	0	0	1	Amino acid metabolism	Amino acid metabolism
68	JW0074 (109#4)	leuL	0	0	0	0	1	Amino acid metabolism	Amino acid metabolism
69	JW0075 (109#5)	leuO	0	0	0	0	1	Amino acid metabolism	Amino acid metabolism
582	JW0637 (169#10)	leuS	0	0	0	0	14	Translation	Translation
3754	JW4003 (636#1)	lexA	1	1	0	1	11	Regulatory functions	Regulatory functions
2604	JW2796 (461#6)	lgt	0	0	0	0	7	Fatty acid/Phospholipid metabolism	Fatty acid/Phospholipid metabolism
1511	JW1645 (318#1)	lhr	0	0	0	0	12	Replication	Replication
2218	JW2403 (417#11)	lig	0	0	0	0	12	Replication	Replication
135	JW0143 (116#5)	ligT	0	0	0	0	9	Nucleotide metabolism	Nucleotide metabolism
568	JW0623 (168#13)	lipA	0	1	0	0	2	Biosynthesis of cofacters, prosthetic groups, carriers	Biosynthesis of cofactors, prosthetic groups, carriers
570	JW0625 (168#15)	lipB	0	0	0	0	2	Biosynthesis of cofacters, prosthetic groups, carriers	Biosynthesis of cofactors, prosthetic groups, carriers
1041	JW1125 (240#8)	lit	0	0	0	0	10	Other categories	Other categories
3200	JW3419 (613#3)	livF	0	0	0	0	15	Transport/binding protein	Transport/binding protein
3201	JW3420 (613#4)	livG	0	0	0	0	15	Transport/binding protein	Transport/binding protein
3203	JW3422 (613#6)	livH	0	0	0	0	15	Transport/binding protein	Transport/binding protein
3206	JW3425 (613#10)	livJ	0	0	0	0	15	Transport/binding protein	Transport/binding protein
3204	JW3423 (613#7)	livK	0	0	0	0	15	Transport/binding protein	Transport/binding protein
3202	JW3421 (613#5)	livM	0	0	0	0	15	Transport/binding protein	Transport/binding protein
3345	JW3578 (575#1)	lldP	0	1	0	0	15	Transport/binding protein	Transport/binding protein
3346	JW3579 (575#2)	lldR	0	1	0	0	6	Energy metabolism	Energy metabolism
596	JW0654 (171#1)	lnt	0	0	0	0	14	Translation	Translation
807	JW0874 (215#4)	lolA	0	1	0	0	15	Transport/binding protein	Transport/binding protein
388	JW0429 (148#7)	lon	0	0	0	0	11	Regulatory functions	Regulatory functions
105	JW0112 (113#4)	lpdA	0	1	0	0	6	Energy metabolism	Energy metabolism
4079	JW4349 (674#12)	lplA	0	0	0	0	2	Biosynthesis of cofacters, prosthetic groups, carriers	Biosynthesis of cofactors, prosthetic groups, carriers
1533	JW1667 (319#19)	lpp	0	1	0	0	3	Cell envelope	Cell envelope
167	JW0176 (121#8)	lpxA	0	0	0	0	3	Cell envelope	Cell envelope
168	JW0177 (122#1)	lpxB	0	0	0	0	3	Cell envelope	Cell envelope
88	JW0094 (111#8)	lpxC	0	1	0	0	3	Cell envelope	Cell envelope
831	JW0898 (218#1)	lpxK	0	0	0	0	7	Fatty acid/Phospholipid metabolism	Fatty acid/Phospholipid metabolism
2104	JW2284 (404#6)	lrhA	0	0	0	0	13	Transcription	Transcription
805	JW0872 (215#2)	lrp	0	0	0	0	5	Central intermediary metabolism	Central intermediary metabolism
21	JW0025 (103#5)	lspA	0	0	0	0	4	Celluler process	Cellular process
788	JW0854 (211#13)	ltaA	0	0	0	1	1	Amino acid metabolism	Amino acid metabolism
1420	JW1546 (308#3)	lycV	0	0	0	0	8	Hypothetical	Hypothetical
2614	JW2806 (462#9)	lysA	0	0	0	0	1	Amino acid metabolism	Amino acid metabolism
3734	JW3984 (633#3)	lysC	0	0	0	0	1	Amino acid metabolism	Amino acid metabolism
1972	JW2143 (367#5)	lysP	0	1	0	0	15	Transport/binding protein	Transport/binding protein
2615	JW2807 (463#1)	lysR	0	0	0	0	1	Amino acid metabolism	Amino acid metabolism
2660	JW2858 (468#6)	lysS	0	0	0	0	14	Translation	Translation
3838	JW4090 (647#5)	lysU	0	0	0	0	14	Translation	Translation
23	JW0027 (103#7)	lytB	0	0	0	1	10	Other categories	Other categories
3321	JW3552 (578#6)	lyxK	0	1	0	0	6	Energy metabolism	Energy metabolism
407	JW0448 (151#3)	maa	0	0	0	0	6	Energy metabolism	Energy metabolism
3745	JW3994 (634#3)	malE	0	1	0	1	15	Transport/binding protein	Transport/binding protein
3744	JW3993 (634#2)	malF	0	0	0	1	15	Transport/binding protein	Transport/binding protein
3743	JW3992 (634#1)	malG	0	0	0	1	15	Transport/binding protein	Transport/binding protein
1478	JW1612 (315#2)	malI	0	0	0	0	6	Energy metabolism	Energy metabolism
3746	JW3995 (634#4)	malK	0	1	0	1	15	Transport/binding protein	Transport/binding protein
3748	JW3997 (635#2)	malM	0	0	0	1	6	Energy metabolism	Energy metabolism
3165	JW3380 (618#3)	malP	0	0	0	1	6	Energy metabolism	Energy metabolism
3164	JW3379 (618#2)	malQ	0	0	0	1	6	Energy metabolism	Energy metabolism
3312	JW3543 (579#2)	malS	0	0	0	1	6	Energy metabolism	Energy metabolism
3166	JW3381 (618#4)	malT	0	0	0	0	6	Energy metabolism	Energy metabolism
1480	JW1614 (315#4)	malY	0	0	0	0	6	Energy metabolism	Energy metabolism
352	JW0393 (144#8)	malZ	0	0	0	0	6	Energy metabolism	Energy metabolism
1471	JW1605 (314#2)	manA	1	0	0	0	6	Energy metabolism	Energy metabolism
1665	JW1806 (335#2)	manX	0	1	0	1	15	Transport/binding protein	Transport/binding protein
1666	JW1807 (335#3)	manY	0	1	0	1	15	Transport/binding protein	Transport/binding protein
1667	JW1808 (335#4)	manZ	0	0	0	1	15	Transport/binding protein	Transport/binding protein
155	JW0163 (120#3)	map	0	0	0	0	14	Translation	Translation
1399	JW1524 (306#3)	marA	0	0	0	0	10	Other categories	Other categories
1400	JW1525 (306#4)	marB	0	0	0	0	10	Other categories	Other categories
1397	JW1522 (306#1)	marC	0	0	0	0	10	Other categories	Other categories
1398	JW1523 (306#2)	marR	0	0	0	0	10	Other categories	Other categories
2560	JW2752 (455#5)	mazG	0	0	0	0	8	Hypothetical	Hypothetical
1060	JW1145 (241#15)	mcrA	0	0	0	0	11	Regulatory functions	Regulatory functions
4041	JW4309 (670#4)	mcrB	0	0	0	0	9	Nucleotide metabolism	Nucleotide metabolism
4040	JW4308 (670#3)	mcrC	0	0	0	0	9	Nucleotide metabolism	Nucleotide metabolism
4039	JW4307 (670#2)	mcrD	0	0	0	0	8	Hypothetical	Hypothetical
769	JW0835 (210#9)	mdaA	0	0	0	0	8	Hypothetical	Hypothetical
2794	JW2996 (506#9)	mdaB	0	0	0	0	8	Hypothetical	Hypothetical
761	JW0826 (210#1)	mdfA	0	0	0	0	15	Transport/binding protein	Transport/binding protein
2996	JW3205 (527#1)	mdh	0	1	0	0	6	Energy metabolism	Energy metabolism
397	JW0438 (150#4.1)	mdlA	0	0	0	0	15	Transport/binding protein	Transport/binding protein
398	JW0439 (150#5)	mdlB	0	0	0	0	15	Transport/binding protein	Transport/binding protein
4054	JW4323 (672#3)	mdoB	1	0	0	0	4	Celluler process	Cellular process
953	JW1035 (232#6)	mdoG	1	0	0	0	4	Celluler process	Cellular process
955	JW1037 (232#8)	mdoH	1	0	0	0	4	Celluler process	Cellular process
3828	JW4080 (646#3)	melA	0	0	0	0	6	Energy metabolism	Energy metabolism
3829	JW4081 (646#4)	melB	0	0	0	0	15	Transport/binding protein	Transport/binding protein
3827	JW4079 (646#2)	melR	0	0	0	0	6	Energy metabolism	Energy metabolism
3653	JW3901 (538#3)	menA	0	0	0	0	2	Biosynthesis of cofacters, prosthetic groups, carriers	Biosynthesis of cofactors, prosthetic groups, carriers
2077	JW2257 (380#9)	menB	0	0	0	0	2	Biosynthesis of cofacters, prosthetic groups, carriers	Biosynthesis of cofactors, prosthetic groups, carriers
2076	JW2256 (380#8)	menC	0	0	0	0	2	Biosynthesis of cofacters, prosthetic groups, carriers	Biosynthesis of cofactors, prosthetic groups, carriers
2079	JW2259 (380#11)	menD	0	0	0	0	2	Biosynthesis of cofacters, prosthetic groups, carriers	Biosynthesis of cofactors, prosthetic groups, carriers
2075	JW2255 (380#7)	menE	0	0	0	0	2	Biosynthesis of cofacters, prosthetic groups, carriers	Biosynthesis of cofactors, prosthetic groups, carriers
2080	JW2260 (401#1)	menF	0	0	0	0	2	Biosynthesis of cofacters, prosthetic groups, carriers	Biosynthesis of cofactors, prosthetic groups, carriers
3652	JW3900 (538#2)	menG	0	0	0	0	2	Biosynthesis of cofacters, prosthetic groups, carriers	Biosynthesis of cofactors, prosthetic groups, carriers
2143	JW2325 (408#6)	mepA	0	0	0	0	3	Cell envelope	Cell envelope
265	JW0297 (134#7)	merA	0	0	0	0	2	Biosynthesis of cofacters, prosthetic groups, carriers	Biosynthesis of cofactors, prosthetic groups, carriers
174	JW0183 (123#3)	mesJ	0	0	0	0	4	Celluler process	Cellular process
3723	JW3973 (629B#2)	metA	0	0	0	0	1	Amino acid metabolism	Amino acid metabolism
3662	JW3910 (538#13)	metB	0	0	0	0	1	Amino acid metabolism	Amino acid metabolism
2773	JW2975 (505#5)	metC	0	0	0	0	1	Amino acid metabolism	Amino acid metabolism
3562	JW3805 (551#9)	metE	0	0	0	0	1	Amino acid metabolism	Amino acid metabolism
3665	JW3913 (537#2)	metF	0	0	0	0	5	Central intermediary metabolism	Central intermediary metabolism
1932	JW2101 (361#5)	metG	0	0	0	0	14	Translation	Translation
3729	JW3979 (632#2)	metH	0	0	0	0	1	Amino acid metabolism	Amino acid metabolism
3661	JW3909 (538#12)	metJ	0	0	0	0	1	Amino acid metabolism	Amino acid metabolism
2710	JW2909 (474#6)	metK	0	0	0	0	5	Central intermediary metabolism	Central intermediary metabolism
3561	JW3804 (551#8)	metR	0	0	0	0	1	Amino acid metabolism	Amino acid metabolism
1016	JW1100 (238#3)	mfd	0	0	0	1	12	Replication	Replication
1965	JW2136 (366#7.1)	mglA	0	1	0	0	15	Transport/binding protein	Transport/binding protein
1966	JW2137 (366#8)	mglB	0	1	0	1	15	Transport/binding protein	Transport/binding protein
1964	JW2135 (366#7)	mglC	0	1	0	0	15	Transport/binding protein	Transport/binding protein
877	JW0946 (223#8)	mgsA	0	0	0	0	5	Central intermediary metabolism	Central intermediary metabolism
304	JW0338 (139#3)	mhpA	0	0	0	0	6	Energy metabolism	Energy metabolism
305	JW0339 (139#4)	mhpB	0	0	0	0	6	Energy metabolism	Energy metabolism
306	JW0340 (139#5)	mhpC	0	0	0	0	6	Energy metabolism	Energy metabolism
307	JW0341 (139#6)	mhpD	0	0	0	0	6	Energy metabolism	Energy metabolism
309	JW0343 (139#8)	mhpE	0	0	0	1	6	Energy metabolism	Energy metabolism
308	JW0342 (139#7)	mhpF	0	0	0	0	6	Energy metabolism	Energy metabolism
303	JW0337 (139#2)	mhpR	0	0	0	1	5	Central intermediary metabolism	Central intermediary metabolism
310	JW0344 (140#1)	mhpT	0	0	0	0	6	Energy metabolism	Energy metabolism
3874	JW4129 (652#8)	miaA	0	0	0	0	14	Translation	Translation
1077	JW1165 (243#8)	minC	0	0	0	0	4	Celluler process	Cellular process
1076	JW1164 (243#7)	minD	0	0	0	0	4	Celluler process	Cellular process
1075	JW1163 (243#6)	minE	0	0	0	0	4	Celluler process	Cellular process
744	JW0809 (208#1)	mipB	0	0	0	0	6	Energy metabolism	Energy metabolism
1452	JW1586 (311#9)	mlc	0	0	0	0	10	Other categories	Other categories
1699	JW1844 (336#25)	mlt	0	1	0	0	3	Cell envelope	Cell envelope
2592	JW2784 (459#6)	mltA	0	0	0	0	3	Cell envelope	Cell envelope
2479	JW2671 (446#12)	mltB	0	0	0	0	3	Cell envelope	Cell envelope
2731	JW2930 (476#9)	mltC	0	0	0	0	8	Hypothetical	Hypothetical
1094	JW1182 (245#3)	mltE	0	0	0	0	3	Cell envelope	Cell envelope
235	JW0253 (130#2)	mmuM	0	0	0	0	10	Other categories	Other categories
234	JW0252 (130#1)	mmuP	0	0	0	0	15	Transport/binding protein	Transport/binding protein
2205	JW2388 (416#5)	mntH	0	0	0	0	15	Transport/binding protein	Transport/binding protein
701	JW0764 (203#2)	moaA	0	0	0	0	2	Biosynthesis of cofacters, prosthetic groups, carriers	Biosynthesis of cofactors, prosthetic groups, carriers
702	JW0765 (203#3)	moaB	0	0	0	0	2	Biosynthesis of cofacters, prosthetic groups, carriers	Biosynthesis of cofactors, prosthetic groups, carriers
703	JW0766 (203#4)	moaC	0	0	0	0	2	Biosynthesis of cofacters, prosthetic groups, carriers	Biosynthesis of cofactors, prosthetic groups, carriers
704	JW0767 (203#5)	moaD	0	0	0	0	2	Biosynthesis of cofacters, prosthetic groups, carriers	Biosynthesis of cofactors, prosthetic groups, carriers
705	JW0768 (203#6)	moaE	0	0	0	0	2	Biosynthesis of cofacters, prosthetic groups, carriers	Biosynthesis of cofactors, prosthetic groups, carriers
3584	JW3829 (548#3)	mobA	0	0	0	0	2	Biosynthesis of cofacters, prosthetic groups, carriers	Biosynthesis of cofactors, prosthetic groups, carriers
3583	JW3828 (548#2)	mobB	0	0	0	0	2	Biosynthesis of cofacters, prosthetic groups, carriers	Biosynthesis of cofactors, prosthetic groups, carriers
683	JW0746 (180#3)	modA	0	0	0	1	15	Transport/binding protein	Transport/binding protein
684	JW0747 (180#4)	modB	0	0	0	0	15	Transport/binding protein	Transport/binding protein
685	JW0748 (180#5)	modC	0	0	0	0	15	Transport/binding protein	Transport/binding protein
682	JW0744 (180#1)	modE	0	0	0	0	15	Transport/binding protein	Transport/binding protein
681	JW0743 (179#11)	modF	0	0	0	0	15	Transport/binding protein	Transport/binding protein
746	JW0811 (208#3)	moeA	0	0	0	0	2	Biosynthesis of cofacters, prosthetic groups, carriers	Biosynthesis of cofactors, prosthetic groups, carriers
745	JW0810 (208#2)	moeB	0	0	0	0	2	Biosynthesis of cofacters, prosthetic groups, carriers	Biosynthesis of cofactors, prosthetic groups, carriers
8	JW0008 (102#1)	mog	0	0	0	0	2	Biosynthesis of cofacters, prosthetic groups, carriers	Biosynthesis of cofactors, prosthetic groups, carriers
1934	JW2103 (361#6)	molR	0	1	0	0	15	Transport/binding protein	Transport/binding protein
1733	JW1879 (340#1)	motA	0	0	0	0	4	Celluler process	Cellular process
1224	JW1322 (261#2)	mppA	0	0	0	0	4	Celluler process	Cellular process
79	JW0085 (110#5)	mraY	0	0	0	0	3	Cell envelope	Cell envelope
3144	JW3359 (622#15)	mrcA	0	0	0	0	3	Cell envelope	Cell envelope
575	JW0630 (169#3)	mrdA	0	0	0	0	3	Cell envelope	Cell envelope
574	JW0629 (169#2)	mrdB	0	0	0	0	3	Cell envelope	Cell envelope
3011	JW3220 (528#10)	mreB	0	0	0	0	3	Cell envelope	Cell envelope
3010	JW3219 (528#9)	mreC	0	0	0	0	3	Cell envelope	Cell envelope
3009	JW3218 (528#8)	mreD	0	0	0	0	3	Cell envelope	Cell envelope
1931	JW2100 (361#4)	mrp	0	0	0	0	9	Nucleotide metabolism	Nucleotide metabolism
4046	JW4314 (671#1)	mrr	0	0	0	0	12	Replication	Replication
2936	JW3143 (521#2)	mrsA	0	0	0	0	5	Central intermediary metabolism	Central intermediary metabolism
830	JW0897 (217#11)	msbA	0	0	0	0	15	Transport/binding protein	Transport/binding protein
3042	JW3252 (530#27)	mscL	1	0	0	0	15	Transport/binding protein	Transport/binding protein
3921	JW4178 (657#5)	msrA	1	0	0	0	13	Transcription	Transcription
957	JW1039 (233#1)	msyB	0	0	0	0	4	Celluler process	Cellular process
2968	JW3175 (523#9)	mtgA	0	0	0	0	3	Cell envelope	Cell envelope
3340	JW3573 (576#10)	mtlA	0	0	0	0	15	Transport/binding protein	Transport/binding protein
3341	JW3574 (576#12)	mtlD	0	0	0	0	6	Energy metabolism	Energy metabolism
3342	JW3575 (576#13)	mtlR	0	0	0	0	6	Energy metabolism	Energy metabolism
2923	JW3130 (518#15)	mtr	0	0	0	0	15	Transport/binding protein	Transport/binding protein
839	JW0907 (218#10)	mukB	0	0	0	0	4	Celluler process	Cellular process
2949	JW3156 (521#14)	murA	0	0	0	0	3	Cell envelope	Cell envelope
3691	JW3940 (534#2)	murB	0	0	0	0	8	Hypothetical	Hypothetical
83	JW0089 (111#3)	murC	0	0	0	0	3	Cell envelope	Cell envelope
80	JW0086 (110#6)	murD	0	0	0	0	3	Cell envelope	Cell envelope
77	JW0083 (110#3)	murE	0	0	0	0	3	Cell envelope	Cell envelope
78	JW0084 (110#4)	murF	0	1	0	0	3	Cell envelope	Cell envelope
82	JW0088 (111#2)	murG	0	0	0	0	3	Cell envelope	Cell envelope
3690	JW3939 (534#1)	murI	0	0	0	0	8	Hypothetical	Hypothetical
2607	JW2799 (462#2)	mutH	0	0	0	0	12	Replication	Replication
3873	JW4128 (652#7)	mutL	0	0	0	0	12	Replication	Replication
3377	JW3610 (572#3)	mutM	0	0	0	0	12	Replication	Replication
2511	JW2703 (450#4)	mutS	0	1	0	0	12	Replication	Replication
91	JW0097 (111#11)	mutT	0	0	0	0	9	Nucleotide metabolism	Nucleotide metabolism
2729	JW2928 (476#7)	mutY	0	0	0	0	12	Replication	Replication
972	JW1055 (233#16)	mviM	0	0	0	0	8	Hypothetical	Hypothetical
973	JW1056 (233#17)	mviN	0	0	0	0	8	Hypothetical	Hypothetical
1816	JW1967 (347#7)	nac	0	0	0	0	15	Transport/binding protein	Transport/binding protein
671	JW0733 (179#1)	nadA	0	0	0	0	2	Biosynthesis of cofacters, prosthetic groups, carriers	Biosynthesis of cofactors, prosthetic groups, carriers
2371	JW2558 (435#8)	nadB	0	0	0	0	2	Biosynthesis of cofacters, prosthetic groups, carriers	Biosynthesis of cofactors, prosthetic groups, carriers
98	JW0105 (112#5)	nadC	0	0	0	0	2	Biosynthesis of cofacters, prosthetic groups, carriers	Biosynthesis of cofactors, prosthetic groups, carriers
579	JW0634 (169#7)	nadD	0	0	0	1	6	Energy metabolism	Energy metabolism
1593	JW1729 (327#3)	nadE	0	0	0	0	2	Biosynthesis of cofacters, prosthetic groups, carriers	Biosynthesis of cofactors, prosthetic groups, carriers
4083	JW4353 (675#4)	nadR	0	0	0	0	2	Biosynthesis of cofacters, prosthetic groups, carriers	Biosynthesis of cofactors, prosthetic groups, carriers
605	JW0663 (172#2)	nagA	0	0	0	1	5	Central intermediary metabolism	Central intermediary metabolism
606	JW0664 (172#3)	nagB	0	0	0	1	5	Central intermediary metabolism	Central intermediary metabolism
604	JW0662 (172#1)	nagC	0	0	0	1	5	Central intermediary metabolism	Central intermediary metabolism
603	JW0661 (171#8)	nagD	0	0	0	0	5	Central intermediary metabolism	Central intermediary metabolism
607	JW0665 (172#4)	nagE	0	0	0	1	15	Transport/binding protein	Transport/binding protein
1010	JW1093 (237#6)	nagZ	0	0	0	0	10	Other categories	Other categories
2983	JW3192 (525#7)	nanE	0	0	0	1	5	Central intermediary metabolism	Central intermediary metabolism
2982	JW3191 (525#6)	nanK	0	0	0	1	5	Central intermediary metabolism	Central intermediary metabolism
2984	JW3193 (525#8)	nanT	0	0	0	1	15	Transport/binding protein	Transport/binding protein
2019	JW2194 (372#14)	napA	0	0	0	1	6	Energy metabolism	Energy metabolism
3765	JW4015 (637#3)	napA	0	0	0	0	10	Other categories	Other categories
2016	JW2191 (372#11)	napB	0	0	0	0	6	Energy metabolism	Energy metabolism
2015	JW2190 (372#10)	napC	0	0	0	0	6	Energy metabolism	Energy metabolism
2020	JW2195 (373#1)	napD	0	0	0	1	6	Energy metabolism	Energy metabolism
2021	JW2196 (373#2)	napF	0	0	0	1	6	Energy metabolism	Energy metabolism
2018	JW2193 (372#13)	napG	0	0	0	0	6	Energy metabolism	Energy metabolism
2017	JW2192 (372#12)	napH	0	0	0	0	6	Energy metabolism	Energy metabolism
1125	JW1215 (249#1)	narG	0	0	0	1	6	Energy metabolism	Energy metabolism
1126	JW1216 (250#1)	narH	0	0	0	1	6	Energy metabolism	Energy metabolism
1128	JW1218 (250#3)	narI	0	0	0	0	6	Energy metabolism	Energy metabolism
1127	JW1217 (250#2)	narJ	0	0	0	1	6	Energy metabolism	Energy metabolism
1124	JW1214 (248#13)	narK	0	0	0	1	15	Transport/binding protein	Transport/binding protein
2267	JW2453 (422#6)	narQ	0	0	0	0	6	Energy metabolism	Energy metabolism
1342	JW1464 (277#1)	narU	0	0	0	0	15	Transport/binding protein	Transport/binding protein
1338	JW1460 (276#8)	narV	0	0	0	0	6	Energy metabolism	Energy metabolism
1339	JW1461 (276#9)	narW	0	0	0	0	6	Energy metabolism	Energy metabolism
1123	JW1213 (248#12)	narX	0	0	0	0	6	Energy metabolism	Energy metabolism
1340	JW1462 (276#10)	narY	0	0	0	0	6	Energy metabolism	Energy metabolism
1341	JW1463 (276#11)	narZ	0	0	0	1	6	Energy metabolism	Energy metabolism
1012	JW1095 (237#8)	ndh	0	1	0	0	6	Energy metabolism	Energy metabolism
2315	JW2502 (429#2)	ndk	0	0	0	1	9	Nucleotide metabolism	Nucleotide metabolism
1508	JW1642 (317#9)	nemA	0	0	0	0	10	Other categories	Other categories
516	JW0567 (163#8)	nfnB	0	0	0	0	10	Other categories	Other categories
1975	JW2146 (368#2)	nfo	0	0	0	0	9	Nucleotide metabolism	Nucleotide metabolism
507	JW0558 (162#4)	nfrB	0	0	0	0	10	Other categories	Other categories
3519	JW3760 (555#5)	nfrC	0	0	0	0	10	Other categories	Other categories
16	JW0018 (102#8)	nhaA	1	0	0	0	15	Transport/binding protein	Transport/binding protein
1087	JW1175 (244#6)	nhaB	1	0	0	0	15	Transport/binding protein	Transport/binding protein
17	JW0019 (103#1)	nhaR	1	0	0	0	15	Transport/binding protein	Transport/binding protein
1336	JW1458 (276#6)	nhoA	0	0	0		10	Other categories	Other categories
1264	JW1372 (265#1)	nifJ	0	0	0	0	8	Hypothetical	Hypothetical
3222	JW3441 (611#3)	nikA	0	0	0	1	15	Transport/binding protein	Transport/binding protein
3223	JW3442 (610#1)	nikB	0	0	0	0	15	Transport/binding protein	Transport/binding protein
3224	JW3443 (610#2)	nikC	0	0	0	0	15	Transport/binding protein	Transport/binding protein
3225	JW3444 (610#3)	nikD	0	0	0	0	15	Transport/binding protein	Transport/binding protein
3226	JW3445 (610#4)	nikE	0	0	0	0	15	Transport/binding protein	Transport/binding protein
3118	JW3330 (624#9)	nirC	0	0	0	0	6	Energy metabolism	Energy metabolism
3117	JW3329 (624#8)	nirD	0	0	0	1	6	Energy metabolism	Energy metabolism
2948	JW3155 (521#13)	nlp	0	0	0	0	6	Energy metabolism	Energy metabolism
3402	JW3635 (569#3)	nlpA	0	0	0	0	3	Cell envelope	Cell envelope
2276	JW2462 (424#2)	nlpB	0	0	0	0	3	Cell envelope	Cell envelope
1563	JW1698 (323#2)	nlpC	0	0	0	0	3	Cell envelope	Cell envelope
2520	JW2712 (451#2)	nlpD	0	0	0	0	3	Cell envelope	Cell envelope
2925	JW3132 (519#1)	nlpI	0	0	0	0	8	Hypothetical	Hypothetical
493	JW0542 (160#11)	nmpC	0	0	0	0	10	Other categories	Other categories
1416	JW1541 (307#8)	nohA	0	0	0	0	11	Regulatory functions	Regulatory functions
500	JW0549 (160#14)	nohB	0	1	0	0	11	Regulatory functions	Regulatory functions
2985	JW3194 (525#9)	npl	0	1	0	0	1	Amino acid metabolism	Amino acid metabolism
2048	JW2228 (377#2)	nrdA	0	0	0	0	9	Nucleotide metabolism	Nucleotide metabolism
2049	JW2229 (378#1)	nrdB	0	0	0	0	9	Nucleotide metabolism	Nucleotide metabolism
3940	JW4197 (657#24)	nrdD	0	0	0	1	9	Nucleotide metabolism	Nucleotide metabolism
2458	JW2650 (445#9.1)	nrdE	0	0	0	0	9	Nucleotide metabolism	Nucleotide metabolism
2459	JW2651 (445#11)	nrdF	0	0	0	0	9	Nucleotide metabolism	Nucleotide metabolism
3939	JW4196 (657#23)	nrdG	0	0	0	0	9	Nucleotide metabolism	Nucleotide metabolism
2456	JW2648 (445#7.1)	nrdH	0	0	0	0	6	Energy metabolism	Energy metabolism
2457	JW2649 (445#8)	nrdI	0	0	0	0	8	Hypothetical	Hypothetical
3781	JW4031 (639#3)	nrfA	0	0	0	0	6	Energy metabolism	Energy metabolism
3782	JW4032 (639#4)	nrfB	0	0	0	0	6	Energy metabolism	Energy metabolism
3783	JW4033 (639#5)	nrfC	0	0	0	0	6	Energy metabolism	Energy metabolism
3784	JW4034 (640#1)	nrfD	0	0	0	0	6	Energy metabolism	Energy metabolism
3785	JW4035 (640#2)	nrfE	0	0	0	0	6	Energy metabolism	Energy metabolism
3786	JW4036 (640#3)	nrfF	0	0	0	0	6	Energy metabolism	Energy metabolism
3787	JW4037 (640#4)	nrfG	0	0	0	0	6	Energy metabolism	Energy metabolism
1491	JW1625 (316#10)	nth	0	0	0	0	9	Nucleotide metabolism	Nucleotide metabolism
1709	JW1854 (337#7)	ntpA	0	0	0	0	12	Replication	Replication
3595	JW3840 (546#3)	ntrB	0	0	0	0	1	Amino acid metabolism	Amino acid metabolism
3594	JW3839 (546#2)	ntrC	0	0	0	0	1	Amino acid metabolism	Amino acid metabolism
2103	JW2283 (404#5)	nuoA	0	0	0	0	6	Energy metabolism	Energy metabolism
2102	JW2282 (404#4)	nuoB	0	0	0	0	6	Energy metabolism	Energy metabolism
2101	JW2281 (404#3)	nuoD	0	0	0	0	6	Energy metabolism	Energy metabolism
2100	JW2280 (404#2)	nuoE	0	0	0	0	6	Energy metabolism	Energy metabolism
2099	JW2279 (404#1)	nuoF	0	0	0	0	6	Energy metabolism	Energy metabolism
2098	JW2278 (403#10)	nuoG	0	0	0	0	6	Energy metabolism	Energy metabolism
2097	JW2277 (403#9)	nuoH	0	0	0	1	6	Energy metabolism	Energy metabolism
2096	JW2276 (403#8)	nuoI	0	0	0	0	6	Energy metabolism	Energy metabolism
2095	JW2275 (403#7)	nuoJ	0	0	0	0	6	Energy metabolism	Energy metabolism
2094	JW2274 (403#6)	nuoK	0	1	0	0	6	Energy metabolism	Energy metabolism
2093	JW2273 (403#5)	nuoL	0	0	0	0	6	Energy metabolism	Energy metabolism
2092	JW2272 (403#4)	nuoM	0	1	0	0	6	Energy metabolism	Energy metabolism
2091	JW2271 (403#3)	nuoN	0	0	0	0	6	Energy metabolism	Energy metabolism
2206	JW2389 (416#6)	nupC	0	1	0	1	15	Transport/binding protein	Transport/binding protein
2733	JW2932 (476#11)	nupG	0	0	0	0	15	Transport/binding protein	Transport/binding protein
2931	JW3138 (520#1)	nusA	0	1	0	1	13	Transcription	Transcription
365	JW0406 (146#9)	nusB	0	0	0	1	13	Transcription	Transcription
3696	JW3945 (534#8)	nusG	0	0	0	0	13	Transcription	Transcription
1904	JW2067 (358#5)	ogrK	0	0	0	0	10	Other categories	Other categories
1229	JW1329 (261#7)	ogt	0	0	0	0	12	Replication	Replication
871	JW0940 (223#2)	ompA	0	0	0	1	3	Cell envelope	Cell envelope
2028	JW2203 (373#9)	ompC	0	0	0	0	3	Cell envelope	Cell envelope
844	JW0912 (219#4)	ompF	0	1	0	0	3	Cell envelope	Cell envelope
1214	JW1312 (260#1)	ompG	0	0	0	0	3	Cell envelope	Cell envelope
1263	JW1371 (264#8)	ompN	0	0	0	0	3	Cell envelope	Cell envelope
3153	JW3368 (619#1)	ompR	0	0	0	0	11	Regulatory functions	Regulatory functions
503	JW0554 (161#2)	ompT	0	0	0	0	3	Cell envelope	Cell envelope
1153	JW1248 (252#13)	ompW	0	0	0	1	10	Other categories	Other categories
734	JW0799 (206#6)	ompX	0	0	0	1	3	Cell envelope	Cell envelope
1140	JW1235 (251#9)	oppA	0	1	0	0	4	Celluler process	Cellular process
1141	JW1236 (252#1)	oppB	0	1	0	0	4	Celluler process	Cellular process
1142	JW1237 (252#2)	oppC	0	0	0	0	4	Celluler process	Cellular process
1143	JW1238 (252#3)	oppD	0	1	0	0	15	Transport/binding protein	Transport/binding protein
1144	JW1239 (252#4)	oppF	0	0	0	0	4	Celluler process	Cellular process
2476	JW2668 (446#9)	oraA	1	0	0	0	13	Transcription	Transcription
1196	JW1294 (257#12)	ordL	0	0	0	0	6	Energy metabolism	Energy metabolism
1178	JW1275 (255#7)	osmB	1	0	0	1	4	Celluler process	Cellular process
1354	JW1477 (279#3)	osmC	1	0	0		4	Celluler process	Cellular process
1592	JW1728 (327#2)	osmE	1	0	0	0	10	Other categories	Other categories
4069	JW4338 (674#1)	osmY	1	0	0	0	4	Celluler process	Cellular process
1737	JW1885 (340#5)	otsA	1	0	0	0	4	Celluler process	Cellular process
1738	JW1886 (340#6)	otsB	1	0	0	0	4	Celluler process	Cellular process
3684	JW3933 (535#7)	oxyR	1	0	0	0	11	Regulatory functions	Regulatory functions
1272	JW1383 (266#7)	paaA	0	0	0	0	1	Amino acid metabolism	Amino acid metabolism
1273	JW1384 (266#8)	paaB	0	0	0	0	1	Amino acid metabolism	Amino acid metabolism
1274	JW1385 (266#9)	paaC	0	0	0	0	1	Amino acid metabolism	Amino acid metabolism
1275	JW1386 (266#10)	paaD	0	0	0	0	1	Amino acid metabolism	Amino acid metabolism
1276	JW1387 (267#1)	paaE	0	0	0	0	1	Amino acid metabolism	Amino acid metabolism
1277	JW1388 (267#2)	paaF	0	0	0	0	2	Biosynthesis of cofacters, prosthetic groups, carriers	Biosynthesis of cofactors, prosthetic groups, carriers
1278	JW1389 (267#3)	paaG	0	0	0	0	2	Biosynthesis of cofacters, prosthetic groups, carriers	Biosynthesis of cofactors, prosthetic groups, carriers
1279	JW1390 (267#4)	paaH	0	0	0	0	5	Central intermediary metabolism	Central intermediary metabolism
1280	JW1391 (267#5)	paaI	0	0	0	0	1	Amino acid metabolism	Amino acid metabolism
1281	JW1392 (267#6)	paaJ	0	0	0	0	1	Amino acid metabolism	Amino acid metabolism
1282	JW1393 (267#7)	paaK	0	0	0	0	1	Amino acid metabolism	Amino acid metabolism
1283	JW1394 (267#8)	paaX	0	0	0	0	1	Amino acid metabolism	Amino acid metabolism
1284	JW1395 (267#9)	paaY	0	0	0	0	8	Hypothetical	Hypothetical
1271	JW1382 (266#6)	paaZ	0	0	0	0	11	Regulatory functions	Regulatory functions
3112	JW3323 (624#2)	pabA	0	0	0	0	2	Biosynthesis of cofacters, prosthetic groups, carriers	Biosynthesis of cofactors, prosthetic groups, carriers
1660	JW1801 (334#7)	pabB	0	0	0	0	2	Biosynthesis of cofacters, prosthetic groups, carriers	Biosynthesis of cofactors, prosthetic groups, carriers
999	JW1082 (236#5)	pabC	0	0	0	0	2	Biosynthesis of cofacters, prosthetic groups, carriers	Biosynthesis of cofactors, prosthetic groups, carriers
669	JW0731 (178#10)	pal	0	0	0	0	3	Cell envelope	Cell envelope
123	JW0130 (115#9)	panB	0	0	0	0	2	Biosynthesis of cofacters, prosthetic groups, carriers	Biosynthesis of cofactors, prosthetic groups, carriers
122	JW0129 (115#8)	panC	0	0	0	1	2	Biosynthesis of cofacters, prosthetic groups, carriers	Biosynthesis of cofactors, prosthetic groups, carriers
120	JW0127 (115#5)	panD	0	0	0	1	2	Biosynthesis of cofacters, prosthetic groups, carriers	Biosynthesis of cofactors, prosthetic groups, carriers
2785	JW2987 (506#3)	parC	0	0	0	0	12	Replication	Replication
1952	JW2122 (364#2)	pbpG	0	0	0	0	3	Cell envelope	Cell envelope
2658	JW2856 (468#4)	pbuX	0	0	0	0	15	Transport/binding protein	Transport/binding protein
3151	JW3366 (620#5)	pckA	0	0	0	0	5	Central intermediary metabolism	Central intermediary metabolism
2521	JW2713 (451#3)	pcm	0	0	0	0	14	Translation	Translation
132	JW0139 (116#1)	pcnB	0	0	0	0	14	Translation	Translation
102	JW0109 (112#9)	pdhR	0	1	0	0	11	Regulatory functions	Regulatory functions
46	JW0051 (106#2)	pdxA	0	0	0	0	2	Biosynthesis of cofacters, prosthetic groups, carriers	Biosynthesis of cofactors, prosthetic groups, carriers
2135	JW2317 (407#8)	pdxB	0	0	0	0	2	Biosynthesis of cofacters, prosthetic groups, carriers	Biosynthesis of cofactors, prosthetic groups, carriers
1496	JW1630 (316#15)	pdxH	0	0	0	0	2	Biosynthesis of cofacters, prosthetic groups, carriers	Biosynthesis of cofactors, prosthetic groups, carriers
2361	JW2548 (434#7)	pdxJ	0	0	0	0	2	Biosynthesis of cofacters, prosthetic groups, carriers	Biosynthesis of cofactors, prosthetic groups, carriers
2226	JW2411 (418#5)	pdxK	0	0	0	0	8	Hypothetical	Hypothetical
1494	JW1628 (316#13)	pdxY	0	0	0	0	2	Biosynthesis of cofacters, prosthetic groups, carriers	Biosynthesis of cofactors, prosthetic groups, carriers
216	JW0227 (127#14)	pepD	0	0	0	0	10	Other categories	Other categories
3731	JW3981 (632#4)	pepE	0	0	0	0	10	Other categories	Other categories
847	JW0915 (220#2)	pepN	0	0	0	0	10	Other categories	Other categories
2678	JW2876 (470#5)	pepP	0	0	0	0	10	Other categories	Other categories
3579	JW3823 (549#2)	pepQ	0	0	0	0	10	Other categories	Other categories
1029	JW1113 (239#2)	pepT	0	0	0	0	10	Other categories	Other categories
2292	JW2478 (426#1)	perM	0	0	0	0	15	Transport/binding protein	Transport/binding protein
232	JW0244 (129#3)	perR	0	0	0	0	5	Central intermediary metabolism	Central intermediary metabolism
3639	JW3887 (540#6)	pfkA	0	0	0	0	6	Energy metabolism	Energy metabolism
1576	JW1712 (324#4)	pfkB	0	0	0	0	6	Energy metabolism	Energy metabolism
818	JW0885 (216#6)	pflA	0	0	0	0	6	Energy metabolism	Energy metabolism
819	JW0886 (216#7)	pflB	0	0	0	0	6	Energy metabolism	Energy metabolism
3676	JW3924 (536#5)	pflC	0	0	0	0	6	Energy metabolism	Energy metabolism
3675	JW3923 (536#4)	pflD	0	0	0	0	6	Energy metabolism	Energy metabolism
147	JW0155 (119#4)	pfs	0	0	0	0	9	Nucleotide metabolism	Nucleotide metabolism
3735	JW3985 (633#4)	pgi	0	0	0	0	6	Energy metabolism	Energy metabolism
2695	JW2893 (472#6)	pgk	0	0	0	0	6	Energy metabolism	Energy metabolism
617	JW0675 (173#6)	pgm	0	0	0	0	6	Energy metabolism	Energy metabolism
1173	JW1270 (255#2)	pgpB	0	0	0	0	7	Fatty acid/Phospholipid metabolism	Fatty acid/Phospholipid metabolism
1749	JW1897 (341#10)	pgsA	0	0	0	0	7	Fatty acid/Phospholipid metabolism	Fatty acid/Phospholipid metabolism
2390	JW2580 (438#2)	pheA	0	0	0	0	1	Amino acid metabolism	Amino acid metabolism
514	JW0565 (163#6)	pheP	0	0	0	0	15	Transport/binding protein	Transport/binding protein
1569	JW1704 (323#8)	pheS	0	0	0	0	14	Translation	Translation
1568	JW1703 (323#7)	pheT	0	0	0	0	14	Translation	Translation
3817	JW4069 (644#4)	phnA	0	0	0	0	8	Hypothetical	Hypothetical
3816	JW4068 (644#3)	phnB	0	0	0	0	11	Regulatory functions	Regulatory functions
3815	JW4067 (644#2)	phnC	0	0	0	0	15	Transport/binding protein	Transport/binding protein
3813	JW4065 (643#15)	phnE	0	0	0	0	15	Transport/binding protein	Transport/binding protein
3811	JW4063 (643#14)	phnF	0	0	0	0	5	Central intermediary metabolism	Central intermediary metabolism
3810	JW4062 (643#13)	phnG	0	0	0	0	5	Central intermediary metabolism	Central intermediary metabolism
3809	JW4061 (643#12)	phnH	0	0	0	0	5	Central intermediary metabolism	Central intermediary metabolism
3808	JW4060 (643#11)	phnI	0	0	0	0	5	Central intermediary metabolism	Central intermediary metabolism
3807	JW4059 (643#10)	phnJ	0	0	0	0	5	Central intermediary metabolism	Central intermediary metabolism
3806	JW4058 (643#9)	phnK	0	0	0	0	5	Central intermediary metabolism	Central intermediary metabolism
3805	JW4057 (643#8)	phnL	0	0	0	0	5	Central intermediary metabolism	Central intermediary metabolism
3804	JW4056 (643#7)	phnM	0	0	0	0	5	Central intermediary metabolism	Central intermediary metabolism
3803	JW4055 (643#6)	phnN	0	0	0	0	5	Central intermediary metabolism	Central intermediary metabolism
3802	JW4054 (643#5)	phnO	0	0	0	0	5	Central intermediary metabolism	Central intermediary metabolism
3800	JW4052 (643#3)	phnQ	0	0	0	0	5	Central intermediary metabolism	Central intermediary metabolism
334	JW0374 (142#9)	phoA	0	0	0	0	5	Central intermediary metabolism	Central intermediary metabolism
348	JW0389 (144#4)	phoB	0	0	0	0	11	Regulatory functions	Regulatory functions
220	JW0231 (128#2)	phoE	0	0	0	0	3	Cell envelope	Cell envelope
930	JW1005 (229#4)	phoH	1	0	0	0	5	Central intermediary metabolism	Central intermediary metabolism
599	JW0657 (171#4)	phoL	0	0	0	0	5	Central intermediary metabolism	Central intermediary metabolism
1032	JW1116 (240#1)	phoP	0	0	0	0	11	Regulatory functions	Regulatory functions
1031	JW1115 (239#4)	phoQ	0	1	0	0	11	Regulatory functions	Regulatory functions
349	JW0390 (144#5)	phoR	0	0	0	0	11	Regulatory functions	Regulatory functions
3464	JW3702 (561#6)	phoU	0	0	0	0	11	Regulatory functions	Regulatory functions
3129	JW3342 (623#8)	php	0	0	0	0	6	Energy metabolism	Energy metabolism
578	JW0633 (169#6)	phpB	0	0	0	0	2	Biosynthesis of cofacters, prosthetic groups, carriers	Biosynthesis of cofactors, prosthetic groups, carriers
637	JW0698 (175#3)	phrB	0	0	0	0	12	Replication	Replication
1526	JW1660 (319#12)	phsC	0	0	0	0	3	Cell envelope	Cell envelope
1833	JW1992 (349#12)	phsE	0	0	0	0	3	Cell envelope	Cell envelope
1059	JW1144 (241#14)	pin	0	0	0	0	10	Other categories	Other categories
3074	JW3284 (627#3)	pinO	0	0	0	0	12	Replication	Replication
3240	JW3460 (608#1)	pitA	0	1	0	0	15	Transport/binding protein	Transport/binding protein
2754	JW2955 (503#5)	pitB	0	0	0	0	15	Transport/binding protein	Transport/binding protein
3553	JW3794 (552#8)	pldA	0	0	0	0	5	Central intermediary metabolism	Central intermediary metabolism
3558	JW3800 (551#5)	pldB	0	0	0	0	5	Central intermediary metabolism	Central intermediary metabolism
3752	JW4001 (635#7)	plsB	0	0	0	0	7	Fatty acid/Phospholipid metabolism	Fatty acid/Phospholipid metabolism
2784	JW2986 (506#2)	plsC	0	0	0	0	7	Fatty acid/Phospholipid metabolism	Fatty acid/Phospholipid metabolism
993	JW1076 (235#8)	plsX	0	0	0	0	7	Fatty acid/Phospholipid metabolism	Fatty acid/Phospholipid metabolism
3937	JW4194 (657#21)	pmbA	0	0	0	0	14	Translation	Translation
2074	JW2254 (380#6)	pmrD	0	0	0	0	10	Other categories	Other categories
846	JW0914 (220#1)	pncB	0	0	0	0	2	Biosynthesis of cofacters, prosthetic groups, carriers	Biosynthesis of cofactors, prosthetic groups, carriers
1461	JW1595 (313#1)	pntA	0	0	0	0	5	Central intermediary metabolism	Central intermediary metabolism
1460	JW1594 (312#3)	pntB	0	0	0	0	5	Central intermediary metabolism	Central intermediary metabolism
672	JW0734 (179#2)	pnuC	0	0	0	0	15	Transport/binding protein	Transport/binding protein
3590	JW3835 (547#4)	polA	0	0	0	0	12	Replication	Replication
53	JW0059 (107#1)	polB	1	1	0	0	12	Replication	Replication
137	JW0145 (116#7)	ponB	0	0	0	0	10	Other categories	Other categories
1028	JW1112 (239#1)	potA	0	0	0	0	15	Transport/binding protein	Transport/binding protein
1027	JW1111 (238#14)	potB	0	0	0	0	15	Transport/binding protein	Transport/binding protein
1026	JW1110 (238#13)	potC	0	0	0	0	15	Transport/binding protein	Transport/binding protein
1025	JW1109 (238#12)	potD	0	0	0	0	15	Transport/binding protein	Transport/binding protein
620	JW0679 (173#9)	potE	0	0	0	0	15	Transport/binding protein	Transport/binding protein
772	JW0838 (210#12)	potF	0	0	0	0	15	Transport/binding protein	Transport/binding protein
773	JW0839 (210#13)	potG	0	0	0	0	15	Transport/binding protein	Transport/binding protein
774	JW0840 (210#14)	potH	0	0	0	0	15	Transport/binding protein	Transport/binding protein
775	JW0841 (210#15)	potI	0	0	0	0	15	Transport/binding protein	Transport/binding protein
789	JW0855 (211#14)	poxB	0	0	0	0	6	Energy metabolism	Energy metabolism
3679	JW3928 (535#2)	ppc	0	0	0	0	6	Energy metabolism	Energy metabolism
2602	JW2794 (461#4)	ppdA	0	0	0	0	3	Cell envelope	Cell envelope
2601	JW2793 (461#3)	ppdB	0	0	0	0	8	Hypothetical	Hypothetical
2599	JW2791 (461#1)	ppdC	0	0	0	0	8	Hypothetical	Hypothetical
97	JW0104 (112#4)	ppdD	0	0	0	0	10	Other categories	Other categories
3114	JW3326 (624#5)	ppiA	0	0	0	0	14	Translation	Translation
470	JW0514 (157#13)	ppiB	0	0	0	0	14	Translation	Translation
3508	JW3748 (556#9)	ppiC	0	0	0	0	10	Other categories	Other categories
2299	JW2486 (426#10)	ppk	0	0	0	0	5	Central intermediary metabolism	Central intermediary metabolism
1558	JW1692 (322#1)	ppsA	0	0	0	1	5	Central intermediary metabolism	Central intermediary metabolism
2300	JW2487 (426#11)	ppx	0	0	0	0	5	Central intermediary metabolism	Central intermediary metabolism
864	JW0933 (222#3)	pqiA	0	0	0	1	10	Other categories	Other categories
865	JW0934 (222#4)	pqiB	0	0	0	0	10	Other categories	Other categories
1366	JW1489 (280#7)	pqqL	0	0	0		10	Other categories	Other categories
1675	JW1819 (335#14)	prc	0	0	0	0	10	Other categories	Other categories
1112	JW1202 (248#1)	prfA	0	0	0	0	14	Translation	Translation
2661	JW2859 (468#7)	prfB	0	0	0	0	14	Translation	Translation
4068	JW4337 (673#10)	prfC	0	0	0	0	9	Nucleotide metabolism	Nucleotide metabolism
215	JW0226 (127#13)	prfH	0	0	0	0	14	Translation	Translation
3658	JW3906 (538#8)	priA	0	0	0	0	12	Replication	Replication
3903	JW4159 (655#8)	priB	0	0	0	0	12	Replication	Replication
414	JW0456 (151#14)	priC	0	0	0	0	12	Replication	Replication
3107	JW3318 (625#9)	prkB	0	0	0	0	8	Hypothetical	Hypothetical
3052	JW3262 (628#5)	prlA	0	1	0	0	4	Celluler process	Cellular process
3245	JW3465 (608#6)	prlC	0	0	0	1	10	Other categories	Other categories
3018	JW3227 (529#9)	prmA	0	1	0	0	14	Translation	Translation
222	JW0233 (128#4)	proA	0	0	0	0	1	Amino acid metabolism	Amino acid metabolism
221	JW0232 (128#3)	proB	0	0	0	0	1	Amino acid metabolism	Amino acid metabolism
337	JW0377 (143#3)	proC	0	0	0	0	1	Amino acid metabolism	Amino acid metabolism
3820	JW4072 (645#1)	proP	1	0	0	0	15	Transport/binding protein	Transport/binding protein
181	JW0190 (123#10)	proS	0	0	0	0	14	Translation	Translation
2460	JW2652 (445#12)	proV	0	0	0	0	15	Transport/binding protein	Transport/binding protein
2461	JW2653 (445#13)	proW	0	0	0	0	15	Transport/binding protein	Transport/binding protein
2462	JW2654 (445#14)	proX	1	0	0	1	4	Celluler process	Cellular process
351	JW0392 (144#7)	proY	0	0	0	0	15	Transport/binding protein	Transport/binding protein
1682	JW1827 (336#8)	prpA	1	0	0	0	10	Other categories	Other categories
290	JW0324 (137#9)	prpC	0	0	0	0	6	Energy metabolism	Energy metabolism
291	JW0325 (137#10)	prpD	0	0	0	0	8	Hypothetical	Hypothetical
1108	JW1198 (247#5)	prsA	0	0	0	1	9	Nucleotide metabolism	Nucleotide metabolism
1312	JW1431 (272#6)	prtC	0	0	0	0	10	Other categories	Other categories
3868	JW4121 (651#14)	psd	0	0	0	0	7	Fatty acid/Phospholipid metabolism	Fatty acid/Phospholipid metabolism
3086	JW3296 (627#15)	pshM	0	0	0	0	4	Celluler process	Cellular process
335	JW0375 (143#1)	psiF	1	0	0	0	5	Central intermediary metabolism	Central intermediary metabolism
1199	JW1297 (258#2)	pspA	0	0	0	0	10	Other categories	Other categories
1200	JW1298 (258#3)	pspB	0	0	0	0	10	Other categories	Other categories
1201	JW1299 (258#4)	pspC	0	0	0	0	10	Other categories	Other categories
1202	JW1300 (258#5)	pspD	0	0	0	0	10	Other categories	Other categories
1203	JW1301 (258#6)	pspE	0	0	0	0	10	Other categories	Other categories
1198	JW1296 (258#1)	pspF	0	0	0	0	13	Transcription	Transcription
2382	JW2569 (437#1)	pssA	0	0	0	0	7	Fatty acid/Phospholipid metabolism	Fatty acid/Phospholipid metabolism
3497	JW3736 (557#2)	pssR	0	0	0	0	7	Fatty acid/Phospholipid metabolism	Fatty acid/Phospholipid metabolism
3466	JW3704 (561#8)	pstA	0	1	0	0	15	Transport/binding protein	Transport/binding protein
3465	JW3703 (561#7)	pstB	0	0	0	0	15	Transport/binding protein	Transport/binding protein
3467	JW3705 (560#1)	pstC	0	0	0	0	15	Transport/binding protein	Transport/binding protein
3468	JW3706 (560#2)	pstS	0	1	0	0	15	Transport/binding protein	Transport/binding protein
2112	JW2294 (405#6)	pta	0	0	0	0	5	Central intermediary metabolism	Central intermediary metabolism
1105	JW1195 (247#2)	pth	0	1	0	0	14	Translation	Translation
2543	JW2735 (454#2)	ptpS	0	0	0	0	2	Biosynthesis of cofacters, prosthetic groups, carriers	Biosynthesis of cofactors, prosthetic groups, carriers
2597	JW2789 (460#2)	ptr	0	0	0	0	10	Other categories	Other categories
1689	JW1834 (336#15)	ptrB	0	0	0	0	10	Other categories	Other categories
3671	JW3919 (537#8)	ptsA	0	0	0	0	15	Transport/binding protein	Transport/binding protein
1004	JW1087 (236#10)	ptsG	0	1	0	0	15	Transport/binding protein	Transport/binding protein
2223	JW2408 (418#2)	ptsH	0	0	0	1	15	Transport/binding protein	Transport/binding protein
2224	JW2409 (418#3)	ptsI	0	1	0	0	15	Transport/binding protein	Transport/binding protein
2964	JW3171 (523#5)	ptsN	0	0	0	0	15	Transport/binding protein	Transport/binding protein
2966	JW3173 (523#7)	ptsO	0	1	0	0	15	Transport/binding protein	Transport/binding protein
3879	JW4135 (652#14)	purA	0	0	0	0	9	Nucleotide metabolism	Nucleotide metabolism
[truncated: 2,114 more rows]
